# Supplementary material for: Decoding and reprogramming of the biosynthetic networks of mushroom-derived bioactive type II ganoderic acids in yeast
Source: Cell Discov. 2025 Jul 8;11:61. doi: 10.1038/s41421-025-00812-1 (PMC12234687; doi:10.1038/s41421-025-00812-1)
Supplement: Supplementary file 2 — Supplementary Table S3 [file 41421_2025_812_MOESM2_ESM.xlsx]

## Sheet: Sheet 1
Supplementary Table S3. RNA sequencing data of G. lucidum under blue light exposurea
Gene ID	FPKM_D_2d_1	FPKM_D_2d_2	FPKM_D_2d_3	FPKM_D_8d_1	FPKM_D_8d_2	FPKM_D_8d_3	FPKM_L_8d_1	FPKM_L_8d_2	FPKM_L_8d_3	FPKM_D_12d_1	FPKM_D_12d_2	FPKM_D_12d_3	FPKM_L_12d_1	FPKM_L_12d_2	FPKM_L_12d_3
jg1.t1	0	0	0	0	0	0	0	0	0	0	0	0	0	0	0
jg10.t1	0	0	0	0	0	0	0	0	0	0	0	0	0	0	0
jg100.t1	2.47556	1.14929	1.71695	2.80754	4.16568	1.4719	2.89545	3.55813	2.36477	2.54444	2.75092	2.15911	3.09433	3.94727	3.42481
jg1000.t1	36.6034	34.8988	32.5255	40.1139	48.2872	39.4774	40.2673	48.6856	41.4324	29.7706	32.7044	32.066	51.4309	42.1109	43.7471
jg10000.t1	13.407	12.7451	12.2525	18.8609	18.9906	17.7646	18.0554	17.3619	18.8001	26.7049	19.2862	24.4913	9.36114	16.0479	14.2336
jg10001.t1	12.2006	11.9288	11.374	19.1435	16.7217	16.0248	17.3264	18.2135	15.4202	27.2788	20.8941	24.1349	13.8174	19.0535	17.5691
jg10002.t1	517.95	515.833	564.699	425.53	516.125	568.426	493.647	486.499	342.217	481.9	322.865	506.348	334.357	443.503	278.769
jg10003.t1	14.1165	18.1592	18.8906	103.702	93.2297	99.7166	48.0966	69.0997	74.4791	69.5186	86.8007	61.0006	172.655	70.4301	84.7129
jg10004.t1	6.51165	6.38522	5.39889	6.19892	7.36032	5.98984	11.3203	9.9778	7.54376	7.55695	8.54509	10.1877	2.88722	8.69396	13.6309
jg10005.t1	34.6153	31.2948	36.3474	45.5772	50.1281	47.1572	46.0445	50.7453	44.8195	62.2132	54.2521	66.4126	28.3132	62.9193	41.395
jg10006.t1	13.0781	12.4008	10.3009	19.4129	28.4687	22.8156	14.055	16.0704	14.3701	17.2562	17.548	17.0758	9.71079	14.2549	14.3023
jg10007.t1	5.77986	5.77728	5.55736	7.58051	6.52991	8.77189	9.30939	7.2041	8.09839	10.087	8.68306	11.2768	5.75022	9.03827	8.4978
jg10007.t2	0	0.511358	0.287593	0	0	0	0	0	0	0.446553	0	1.45408	0	0	0
jg10008.t1	3.18604	2.77844	2.18363	4.36456	3.67196	5.62601	3.9821	3.51122	3.14684	2.70892	3.92746	3.19775	3.19129	4.39674	2.11657
jg10009.t1	10.6737	7.72345	7.20165	16.1321	21.5077	28.8288	67.957	54.6915	41.1957	47.7873	29.9946	47.5833	19.6706	71.5673	21.7804
jg1001.t1	38.9022	42.915	39.5119	54.1823	39.874	49.5647	33.9175	43.6903	42.0053	46.869	44.334	47.8664	26.8718	37.6081	48.0959
jg10010.t1	117.336	131.162	146.939	164.829	266.546	237.973	240.205	239.963	206.622	284.76	292.98	268.714	111.27	259.805	209.563
jg10011.t1	8.63984	8.87918	9.05891	17.0696	20.4802	18.5785	17.3591	19.0003	15.5672	24.6637	17.0414	26.4099	10.8241	17.3641	14.5661
jg10012.t1	3.20086	3.38267	3.23676	8.69587	7.5977	9.24481	7.6074	9.64401	10.9855	5.11135	6.91102	6.03763	7.22215	7.20877	9.08574
jg10013.t1	20.1103	18.4966	19.633	26.0885	24.0997	28.7887	30.2725	25.5767	25.8366	33.6529	24.3692	32.7949	23.0298	26.4141	23.9198
jg10014.t1	78.5147	96.0971	93.3127	77.2412	57.0871	79.6553	85.5138	87.4098	99.8361	105.38	128.669	90.102	79.0103	90.7017	86.5547
jg10015.t1	11.8274	12.6911	12.3829	28.3262	33.1903	30.7947	27.3239	26.6744	20.8679	42.8396	30.546	38.1607	23.3094	26.3887	24.9362
jg10016.t1	17.8486	18.326	20.1737	20.2129	24.0336	26.0419	16.1062	20.6569	18.3586	29.8932	21.9782	28.9998	19.2184	19.1785	17.6906
jg10016.t2	8.06251	12.9519	8.43102	7.52172	9.88447	4.47147	7.00555	6.97669	7.82824	18.2181	9.67225	12.2031	13.4686	6.43076	8.30419
jg10017.t1	30.3268	25.0983	21.3098	43.0074	79.6117	45.2121	29.3501	50.7184	18.1598	24.8422	66.203	36.8173	40.3082	48.6423	65.6486
jg10017.t2	0	0	1.43704	0	0	0	3.82604	4.5865	8.41385	10.5218	0	0	7.97724	0	0
jg10018.t1	33.8724	33.727	32.9669	22.1093	25.4276	29.3494	39.1217	23.2675	25.4889	30.3636	22.3359	36.4376	4.08729	27.8085	18.9253
jg10019.t1	8.4294	11.5973	9.46934	30.7532	36.7921	71.4362	15.6529	26.2144	18.7428	14.4157	30.8351	18.47	16.8596	20.9683	37.4567
jg1002.t1	7.75177	6.83228	7.8015	19.0499	14.0677	13.2334	9.57144	12.2762	11.974	12.9883	12.4151	11.7045	19.3589	12.2444	12.413
jg10020.t1	28.5143	25.7715	22.033	18.4619	21.7491	31.0653	11.9276	24.5541	17.0675	9.49562	16.607	13.0137	18.9879	16.9167	29.2377
jg10021.t1	24.9499	26.5985	26.123	30.3589	54.8023	39.9392	36.4052	58.2878	38.5852	25.7278	64.9853	27.6572	80.1528	43.3377	75.1206
jg10022.t1	229.946	207.306	261.903	326.784	528.714	352.197	264.41	294.049	256.08	410.922	296.85	395.242	336.132	267.105	313.42
jg10023.t1	108.023	88.5714	79.3025	87.7387	193.608	106.037	134.487	102.896	96.1213	26.2812	83.9696	77.7675	31.4973	94.6597	216.62
jg10024.t1	60.2204	44.2226	10.411	5.4405	73.6857	74.7944	5.22679	60.328	82.3525	18.5842	67.4778	100.772	19.9011	106.913	83.8794
jg10024.t2	11.4299	32.144	65.5718	68.4274	24.6948	26.4664	125.786	41.2407	24.8085	107.689	33.6377	19.6825	59.0215	13.4211	2.05405
jg10025.t1	23.036	27.8651	22.5191	47.2285	10.3568	20.4777	21.9148	26.8032	40.9666	34.4117	24.0562	30.8564	31.2424	27.2787	25.4166
jg10026.t1	5.79717	4.30884	6.23594	27.3247	15.6978	18.0399	18.2979	25.2436	22.1175	28.2105	16.5549	24.2387	41.3765	19.4761	24.8734
jg10027.t1	39.5144	43.9148	44.2864	65.8996	69.4676	62.3657	53.739	51.0672	42.9872	73.2786	49.7178	70.2882	24.5028	49.0536	51.9967
jg10028.t1	14.5468	15.9499	15.7501	15.4197	13.3186	15.8266	18.4586	18.7508	12.7051	18.4516	14.0207	16.4419	27.6323	18.8606	16.0123
jg10029.t1	24.1911	21.2287	18.6543	31.7545	30.476	38.1844	24.7777	27.2277	26.9625	33.2395	30.5521	31.041	20.4354	26.1356	23.0564
jg1003.t1	8.18746	9.17346	6.32233	13.2847	17.0435	12.8646	25.8249	16.4413	13.9254	9.45768	19.3277	11.3006	6.38922	24.0453	13.8652
jg10030.t1	8.75062	9.24711	10.3102	26.1288	21.8097	28.3664	21.9575	24.0566	24.3942	33.4615	22.4066	31.9379	13.4897	25.437	23.1653
jg10031.t1	21.1292	18.6238	18.5449	29.0218	48.5399	35.6908	23.1192	30.2809	23.3344	27.419	24.335	24.0402	32.415	23.6835	33.7113
jg10032.t1	15.5979	16.9967	14.6842	52.6007	96.7034	145.585	29.5499	28.4977	59.8983	39.09	33.7423	40.22	4.16474	37.1243	47.4628
jg10033.t1	69.1014	74.2607	68.0583	40.6683	39.0125	42.048	58.4036	41.2321	36.3268	43.8121	34.276	42.5334	23.7128	35.9083	32.2947
jg10034.t1	17.2511	14.4834	12.9301	27.0085	42.3028	44.3769	36.6344	33.4496	26.7577	34.1259	34.6913	34.7404	31.6966	25.7944	27.2485
jg10035.t1	1.17238	1.41276	1.40135	0.954192	1.12574	1.37494	0.413918	1.22988	0.598631	1.76121	0.58785	3.43512	0.326372	0.620578	0.757163
jg10036.t1	66.3295	69.0421	63.4286	110.512	107.485	120.411	101.755	101.067	83.3032	126.119	111.706	121.964	68.7531	91.5099	92.0138
jg10037.t1	8.58681	4.8757	7.2413	15.0296	12.2863	14.4624	9.93836	9.09387	12.7909	8.90266	9.03783	6.62226	11.7869	9.63791	8.99849
jg10037.t2	0.034059	0	0.226213	0	0.242783	0.039371	0	0	0.00711	0	0	0	0	0.157434	0.012549
jg10038.t1	5.85119	6.63942	5.10777	11.825	24.2543	13.3935	5.67098	14.9275	7.4365	9.46836	12.5389	8.96471	21.5844	11.051	17.164
jg10039.t1	2.8195	2.31355	4.26659	7.75618	9.42202	8.60661	7.21666	6.31958	6.56121	5.69932	10.6915	5.97771	7.56583	7.35346	9.52175
jg1004.t1	6.24616	11.4606	6.8489	9.49294	16.4672	15.6417	24.9949	11.2985	14.3721	15.0269	11.1179	15.3808	0.926807	15.3176	7.7924
jg10040.t1	1.13474	1.64523	1.9927	2.359	3.95215	2.41765	1.09306	1.89734	1.27547	1.46111	3.05107	0.555103	0.628249	2.70434	4.56923
jg10041.t1	4.62965	3.91554	3.43248	4.07108	11.3534	7.24272	5.12692	3.69256	3.52302	2.43973	5.46854	2.96894	4.1583	3.91133	6.93799
jg10042.t1	0	2.27516	33.2155	0	68.1171	51.4072	5.05317	11.3307	0	90.3115	67.2298	0	89.568	0	8.88911
jg10042.t2	45.5556	35.137	6.21592	56.0621	8.08198	6.57066	36.2414	55.3374	42.7994	1.14774	1.41555	81.2368	0	51.2574	46.1278
jg10043.t1	8.39044	5.17953	5.41893	6.77335	8.43002	9.75892	5.75763	10.4701	7.53388	6.15366	12.2326	3.01963	0.724911	11.8867	8.3891
jg10044.t1	5.36658	6.13654	4.72025	10.9932	9.27167	6.55101	6.15311	10.2904	10.2625	16.7259	11.5238	12.5126	9.11704	9.57506	8.43903
jg10045.t1	24.954	19.8588	21.6939	10.5975	10.9801	8.58051	6.09508	12.6254	9.46036	20.0451	10.7461	14.4981	0	10.0488	10.4852
jg10045.t2	0.097348	0.292796	0	0.138926	0.103962	0	0.575522	0	0.079476	0.20886	0.066989	0	0	0	0
jg10046.t1	33.835	25.7899	23.3983	19.9988	15.655	16.8765	14.2667	24.9522	17.5064	23.4746	27.4864	22.6567	13.9179	21.5015	19.435
jg10047.t1	10.3058	10.4695	9.94156	7.65219	7.38269	7.92292	8.90916	8.48421	7.0862	12.5314	9.93344	13.6284	3.50572	9.77819	7.99907
jg10048.t1	10.2555	8.50322	11.3265	14.1491	17.3195	12.6844	12.0377	16.2775	11.4476	17.7702	17.4679	16.4267	8.99963	12.1042	12.1686
jg10049.t1	15.4573	14.8616	15.7642	21.0506	18.6842	16.6571	15.6979	13.9201	12.0886	22.6323	12.3148	22.276	13.2249	14.4849	15.237
jg1005.t1	16.6055	16.6617	19.0719	25.2897	18.969	23.0177	21.6293	17.3937	20.4004	27.714	13.3343	26.4222	10.6631	16.6249	17.7301
jg10050.t1	8.73821	7.71221	8.53956	7.58901	8.22535	7.69701	11.067	10.3612	7.7547	14.929	10.4194	16.6853	2.28437	9.47598	6.84428
jg10051.t1	32.4516	35.0675	38.1144	63.5298	69.825	68.89	62.2903	70.7994	63.5943	80.3319	58.8456	83.7138	63.033	64.8645	59.1189
jg10052.t1	53.0645	58.9396	53.0356	41.5591	38.5498	46.7203	41.3313	41.8758	39.8297	39.4606	40.7405	36.863	43.5255	36.8993	45.5417
jg10053.t1	4.93085	5.84222	4.58899	6.42842	8.52532	10.2263	5.4311	8.62524	6.5705	6.42183	12.9436	7.77529	7.99199	8.57847	10.0295
jg10054.t1	13.3466	12.4798	12.5568	16.7597	18.7143	17.2938	19.0944	15.1636	11.5462	22.2614	13.1163	23.1741	4.8823	16.9463	11.7351
jg10055.t1	19.551	18.5236	19.085	23.6894	24.9664	39.1391	21.9324	30.054	29.0399	21.4955	31.6925	18.36	39.1381	28.6283	34.9124
jg10056.t1	38.6696	38.1564	40.7802	53.5078	46.5419	52.3862	56.3528	47.5455	45.7872	54.2974	52.515	57.8314	40.1619	47.8026	46.8748
jg10057.t1	22.1243	21.4551	21.8794	35.5234	38.8642	35.532	44.3746	41.1134	37.7139	58.5438	44.347	58.5058	34.7678	39.1374	34.2733
jg10058.t1	13.7081	10.9946	13.2965	19.5916	21.7391	18.3632	19.3908	19.6532	18.0578	38.0324	22.7607	33.8417	23.575	17.6424	16.1977
jg10059.t1	4.11575	3.51653	1.80064	4.67625	7.79938	6.57232	3.66241	3.911	2.97586	4.67102	6.86378	4.02729	9.39564	4.91419	4.48738
jg1006.t1	3.94203	3.15089	3.2797	16.2953	24.2724	7.2838	4.19588	12.199	6.28456	7.57896	13.6884	7.67083	7.81015	8.52559	9.45685
jg10060.t1	1.13466	1.00935	0.746265	2.37182	2.87253	2.0363	0.925387	3.58995	1.30603	2.02347	3.37833	1.90018	1.45583	2.21242	1.71226
jg10061.t1	5.87183	6.99326	6.37907	22.3495	36.0352	18.6875	18.674	28.0375	20.7873	21.9299	39.9911	18.7883	37.7791	28.8207	38.5313
jg10062.t1	33.0908	32.2647	36.5016	59.9892	50.0052	29.4158	46.3967	43.0029	31.6606	68.6496	49.1157	31.8085	59.4864	40.1109	46.9735
jg10063.t1	36.4707	37.1407	33.8016	25.6003	19.8166	20.8993	24.7791	21.4641	20.1957	27.4662	22.2324	28.5216	11.4106	20.6501	17.3881
jg10064.t1	3.6842	4.01846	5.069	1.52727	1.6117	2.1208	2.1829	0.79833	0	2.46897	0.783054	5.50597	0	0.469997	0.571422
jg10065.t1	0	0	0	0	0	0	0	0	0	0	0	0	0	0	0
jg10066.t1	0	0	0	0	0	0	0	0	0	0	0	0	0	0	0
jg10067.t1	0	0	0	0	0	0	0	0	0	0	0	0	0	0	0
jg10068.t1	0	0	0	0	0	0	0	0	0	0	0	0	0	0	0
jg10069.t1	1.98727	2.39086	2.10504	7.75665	5.01649	4.69035	3.62188	5.96956	5.50488	12.1165	5.92456	10.3451	1.19901	6.15864	4.12747
jg1007.t1	3.43578	3.24483	2.90358	1.90399	2.59524	1.6449	1.90388	2.46099	1.37445	2.01928	1.81635	4.79872	1.65641	1.93691	5.59722
jg10070.t1	9.76057	7.68272	7.33497	26.8953	25.0464	25.1758	21.8607	34.1632	45.2653	20.7137	30.1702	16.5806	31.633	28.1631	38.5731
jg10071.t1	0	0	0	0	0	0	0	0	0	0	0	0	0	0	0
jg10071.t2	0	0	0	0	0	0	0	0	0	0	0	0	0	0	0
jg10072.t1	0	0	0	0	0	0	0	0	0	0	0	0	0	0	0
jg10073.t1	0	0	0	0	0	0	0	0	0	0	0	0	0	0	0
jg10073.t2	0	0	0	0	0	0	0	0	0	0	0	0	0	0	0
jg10074.t1	337.763	321.88	368.121	532.997	575.613	572.248	367.005	412.712	384.296	568.995	406.832	515.763	506.574	410.11	527.47
jg10075.t1	7.06742	7.55206	5.74018	16.8669	21.9128	25.9806	14.4971	14.8011	16.9789	17.9125	13.9692	16.2289	8.98371	15.7431	14.9368
jg10076.t1	26.1215	26.188	24.3107	22.5946	28.0048	24.717	22.1888	19.4404	20.468	29.2222	19.7236	37.2783	1.00283	20.886	21.5837
jg10077.t1	14.9092	13.2345	10.4228	10.3923	13.268	11.5447	14.7243	16.3339	8.35518	17.6644	15.6002	14.8308	10.6791	15.2159	13.5271
jg10078.t1	9.74613	9.2386	9.07334	17.6177	18.9848	15.7725	17.4524	16.938	15.0426	25.4428	15.6145	27.7742	3.05735	15.0968	16.1209
jg10079.t1	286.083	274.955	241.481	487.512	411.146	450.303	365.193	460.612	463.675	326.475	375.048	307.331	901.599	435.599	574.941
jg1008.t1	0.296089	0.185773	0.56664	0.387088	0.835509	0.579145	0.092594	0.197093	0.193627	0.372359	0.15114	0.174401	0	0.051433	0.196693
jg1008.t2	0.285347	0.248982	0.045128	0	0.387939	0.15461	0	0.032419	0	0	1.18532	0	0	0.08978	0.048098
jg10080.t1	20.4673	17.9076	20.7118	33.0367	36.9431	28.8787	43.2335	35.2383	35.2564	56.3438	35.577	46.6031	20.919	37.1087	30.8701
jg10081.t1	2.24268	1.56345	6.77952	8.84241	9.5513	8.901	9.53911	2.14501	10.2618	15.7746	4.25878	16.264	5.93691	10.8791	9.65631
jg10081.t2	6.10888	5.40139	1.79889	0.471894	1.13529	0.731564	4.50536	11.5851	0.903026	4.32988	9.1578	5.18823	0	4.0092	0
jg10082.t1	0	9.98053	0	4.25067	5.05404	0	0	12.3661	13.3622	15.061	0	9.54184	0	14.6467	0
jg10082.t2	0	0	0	8.34242	14.9337	10.7971	0	8.12446	0	0	20.6624	16.7702	0	7.22449	18.2116
jg10082.t3	8.81738	0	8.43897	0	0	0	10.7061	0	0	0	0	0	83.4899	0	0
jg10082.t4	76.4572	70.626	75.5169	61.9351	97.2564	59.8473	92.5357	107.696	69.4915	95.9581	111.537	74.637	0	127.873	82.0388
jg10083.t1	231.851	228.597	206	369.268	261.18	356.801	444.763	341.969	414.979	357.243	384.989	364.707	507.473	387.17	331.724
jg10084.t1	9.90186	8.03478	8.79348	14.0202	14.9882	14.1326	16.5071	17.05	12.9212	21.697	16.5512	20.9488	22.3066	17.5107	12.967
jg10085.t1	8.52487	9.06752	9.41416	12.5412	11.4794	9.66393	13.7744	12.4232	10.3126	19.3198	9.80879	20.0497	4.65699	11.687	11.8791
jg10086.t1	1.38067	7.0807	0.985445	4.15712	5.00484	1.17954	1.45031	9.85284	0.338655	0.714727	2.00062	2.46957	0.259689	9.74242	9.66755
jg10086.t2	6.02366	0	4.60133	3.56454	2.60355	8.51662	6.67331	0	7.93806	11.0084	11.9302	10.5515	4.67061	0	0
jg10087.t1	4.29621	2.80706	2.89064	4.29189	5.19947	5.35206	3.03557	6.1522	3.31339	4.66166	4.79532	5.07601	10.8552	3.82041	9.26589
jg10088.t1	12.284	8.64194	10.072	12.8744	7.2942	16.7484	11.8789	16.5127	17.4945	15.4178	17.8543	16.4098	26.7716	13.3506	11.5931
jg10089.t1	35.5339	27.8301	36.1335	51.6083	22.2944	72.5866	24.3975	27.2364	38.8439	58.9326	35.508	68.2137	19.4844	22.7704	22.1483
jg1009.t1	2.00549	1.80442	1.2731	1.76006	3.07345	2.08985	0.400625	0.793267	1.26348	0.897378	3.47066	1.82606	3.42951	1.32143	1.13521
jg10090.t1	0.347407	0.493984	0.385615	0.186798	1.15922	0.796594	0	2.25096	0.861512	0.237838	0.603828	0.225894	2.8974	0.246866	1.5435
jg10091.t1	0	0	0	0	0	0	37.6144	13.145	32.6686	0	0	0	0	0	29.7727
jg10091.t2	32.1799	28.946	28.6147	48.6202	19.2222	45.2428	26.2716	54.59	34.9087	116.99	65.7888	98.8266	45.059	61.7202	12.8784
jg10092.t1	63.6756	52.273	65.4883	88.9699	52.4057	85.9474	110.947	114.744	110.214	136.512	120.568	148.563	115.595	121.596	120.875
jg10093.t1	2.01527	1.33458	1.89149	5.04856	8.18539	3.07753	3.28474	3.6921	1.87846	3.53803	4.5947	4.60123	3.20055	3.57583	4.5027
jg10094.t1	9.26092	5.76713	8.08832	11.1095	16.5461	12.8524	12.3043	16.9051	17.2719	16.2564	15.4509	12.3297	10.9856	11.0338	16.0236
jg10095.t1	12.2838	11.4818	11.6597	13.1439	13.8687	9.7366	18.5714	14.4502	10.237	21.8551	15.1911	21.3265	7.2413	14.6155	10.7395
jg10096.t1	117.713	117.312	130.271	364.37	184.171	174.793	61.1424	173.807	164.482	292.067	163.471	104.791	250.322	148.709	185.078
jg10097.t1	194.615	193.623	164.276	21.7496	24.1878	24.7629	61.6823	37.8252	24.7669	36.8571	30.3523	35.9079	7.31059	45.9122	25.7764
jg10098.t1	0.952973	1.21643	2.14412	0.649336	1.35726	0.720135	1.03256	1.42832	1.4652	0.42726	2.01585	1.58346	0	0.885887	1.6442
jg10099.t1	10.8622	7.8222	8.15966	8.559	8.30482	7.28271	6.64238	7.30111	6.91869	9.42697	7.91456	9.44074	7.37343	7.70823	7.82193
jg101.t1	4.3914	4.17032	3.4347	6.93342	8.75345	7.93706	4.97571	8.10894	6.53905	7.09785	7.91939	8.35629	7.89319	7.59374	8.08959
jg101.t2	0	0	0	0	0	0	0	0	0	0	0	0	0	0	0
jg1010.t1	23.7687	23.3224	24.384	52.6227	66.6219	50.2357	27.5109	36.6663	34.5413	37.8016	40.2157	34.3593	33.9769	33.1066	43.6077
jg10100.t1	13.7704	12.8565	13.9471	12.134	12.6266	17.1457	10.619	12.1213	13.2583	7.90273	9.70763	7.06082	3.08239	10.8847	8.37081
jg10101.t1	72.2789	115.086	112.13	66.9736	48.1919	43.7869	73.1207	62.4891	34.8271	79.5797	27.76	74.4262	1.11068	44.5214	17.7485
jg10102.t1	261.888	355.218	291.041	351.507	216.06	277.03	331.324	240.75	190.183	138.925	192.387	133.015	162.836	267.939	199.879
jg10103.t1	1.6321	0.893899	0.393701	2.31001	4.43354	4.35681	2.6793	3.79062	3.16395	1.4957	3.74073	3.45105	0.678301	4.00775	4.81778
jg10104.t1	6.04964	4.14701	5.37487	9.08073	15.032	7.69183	10.56	6.66708	6.90203	15.8094	7.75235	16.796	2.79798	7.29101	5.50493
jg10105.t1	20.3862	19.5608	21.0062	22.247	48.5343	28.6487	29.6871	26.8784	17.6039	30.8876	25.4613	32.7914	5.14212	31.3218	41.5497
jg10106.t1	56.5153	56.1966	51.8954	50.9093	49.7872	52.4342	84.874	53.4289	60.9519	60.5298	58.6441	71.4796	48.5418	70.9945	50.7302
jg10107.t1	7.3815	6.48139	7.3554	10.287	10.1898	11.1664	12.9304	12.7902	10.8927	13.4959	11.2899	15.887	14.239	13.9726	16.1282
jg10107.t2	0	0	0	0	0	0	0.716443	1.26399	0	2.46578	0	0	0	0	0
jg10108.t1	22.2147	23.0501	21.8966	24.5954	27.6668	28.3012	23.7012	25.3331	18.4383	38.5293	24.8812	40.0336	18.9482	22.5179	21.6132
jg10109.t1	1.71505	1.15484	1.15566	3.58171	4.54112	3.72768	3.61794	3.7744	3.55272	5.93128	3.20524	5.6971	3.21324	3.64366	3.72083
jg1011.t1	0	2.06758	0	2.42001	0.847855	2.17671	0	3.59001	0	2.79568	5.6218	2.80819	0	2.3746	0
jg1011.t2	2.48689	0	1.91223	0.031525	3.80727	1.08538	1.89783	0.087156	2.26547	0.040732	0.09215	0.803206	3.36129	0.042252	3.88442
jg10110.t1	9.85708	10.1591	7.85203	14.045	20.6872	10.3759	9.32454	12.1376	9.68267	9.7448	13.5698	8.01072	20.2208	12.0591	13.9688
jg10111.t1	136.09	163.443	171.712	112.695	115.274	134.133	92.5199	84.7432	109.367	111.11	103.91	126.094	93.0379	86.4648	73.072
jg10112.t1	56.0335	65.4719	62.9369	139.014	173.943	208.291	170.525	153.491	157.187	211.45	181.774	190.646	242.432	184.092	191.572
jg10113.t1	105.664	103.507	133.225	114.666	116.677	128.498	131.394	112.012	115.909	145.278	90.8567	146.652	28.188	136.342	84.3087
jg10114.t1	276.823	307.158	267.428	268.767	262.016	414.229	319.583	298.073	287.208	187.334	278.313	182.197	508.662	398.213	387.002
jg10115.t1	8.16879	6.86414	5.61226	9.82753	15.5291	11.1723	7.80016	10.948	9.03682	12.1854	8.92431	9.90776	8.2625	8.31934	8.07446
jg10116.t1	34.7084	37.1935	35.9257	15.063	21.3907	22.0042	25.427	12.1585	13.8973	33.0871	10.4589	32.5543	2.51529	16.0815	8.76488
jg10117.t1	93.8063	108.02	88.2348	57.0308	77.1668	85.9996	73.0488	66.1003	64.4883	47.5194	55.3585	45.459	100.491	83.6275	91.6797
jg10118.t1	1.00302	0.999783	1.18481	2.00401	3.38139	2.82686	2.1202	3.56373	1.50288	2.44598	4.52368	1.86684	3.14012	4.074	3.36748
jg10119.t1	27.6674	30.6466	26.1748	10.8504	12.349	15.5356	18.0639	12.8398	12.0902	19.8277	17.0661	18.5956	6.82716	13.5221	12.6202
jg1012.t1	0.848241	0	0.993571	1.36791	1.2839	1.6309	0.340515	0.593053	1.50694	0.902966	0.981192	0.964478	2.60219	0.426338	0.506102
jg10120.t1	6.02337	7.36013	5.36688	3.81381	5.27751	7.23725	3.97565	6.71413	6.42919	4.72271	8.28982	3.36982	6.26819	7.21811	6.23485
jg10121.t1	4.90388	7.81724	1.09538	0	0.223197	0	0	3.09181	0	0	0	0	0	0	1.37252
jg10121.t2	3.23747	5.44479	5.75184	3.3367	4.12152	7.34331	3.04997	3.8347	3.22792	2.71258	6.74085	2.46313	5.76324	6.4238	4.00668
jg10122.t1	32.5449	32.6573	32.3469	53.8442	55.9426	42.6735	28.6084	44.1746	32.6701	45.1682	43.2647	43.7101	46.1291	44.5588	36.0705
jg10123.t1	4.83727	3.88496	4.25035	6.72797	7.7697	7.25482	6.6356	6.78798	5.1166	13.4564	7.00744	14.5897	3.63551	6.09136	5.85184
jg10124.t1	7.90105	8.4599	7.72046	10.0894	13.76	11.7867	10.4647	9.88455	9.80798	21.4874	9.64915	20.2255	6.83592	10.5209	8.49053
jg10125.t1	9.39633	9.39085	8.25807	9.19911	10.7538	12.6493	9.17374	10.9581	8.22873	10.5793	11.2414	10.7743	8.40393	8.96332	7.36606
jg10126.t1	3.51416	2.724	2.59937	2.23762	1.46156	3.42873	1.40848	2.59266	4.55342	2.74921	3.39247	5.19451	0	2.3306	2.83976
jg10127.t1	5.55742	6.75723	4.36652	5.85257	5.08621	6.82814	4.82627	6.9607	6.85039	6.87017	7.96315	7.82272	4.59218	5.77034	7.74179
jg10128.t1	9.96266	10.0072	10.4092	22.643	31.7774	20.6795	17.4852	21.3116	16.0192	32.5362	24.3513	30.06	24.3356	20.5404	24.6411
jg10128.t2	0	0	0	0	0.224409	0	0.109127	0	0	0	0	0	0	0.465398	0
jg10129.t1	5.10659	4.94627	4.71845	5.08885	8.67809	6.72161	7.10645	9.82229	7.40665	9.06705	8.61148	15.1271	6.36174	11.8698	11.7787
jg1013.t1	0.515176	0.758409	1.13878	4.72515	4.06651	7.34286	1.33749	4.1773	3.81085	4.86711	6.93635	3.93269	0.715378	3.7555	6.94094
jg10130.t1	62.147	67.3903	69.7374	145.286	223.949	161.365	67.5851	116.979	119.486	94.9782	127.973	77.0958	105.497	91.8715	142.088
jg10131.t1	1.66821	2.49402	4.03742	0.922399	2.67286	2.4656	0.529638	3.85515	2.49407	1.27761	0.351083	1.21731	32.503	0.502663	2.48641
jg10131.t2	25.4397	24.802	22.193	16.5603	14.3299	13.906	16.1836	12.4106	11.9721	16.4859	13.747	18.2422	1.44244	15.9852	10.1791
jg10131.t3	1.23728	0.556871	1.74663	0.194856	0.833318	0.085077	1.23081	0.450368	0.236827	1.72026	0.27383	2.05211	0.164155	0.471333	0.246873
jg10132.t1	5.06078	5.55966	5.04799	4.72241	7.19344	6.32334	3.16136	3.5984	3.70181	9.13688	4.07254	12.0346	0.057034	3.86195	4.36469
jg10133.t1	39.9789	36.7778	38.8223	24.1131	34.2894	32.2807	39.4778	37.5112	26.0985	34.1757	35.4595	30.0688	11.6817	37.9068	37.0998
jg10134.t1	1.66713	3.08333	2.50192	6.96048	4.60264	6.97741	12.5438	21.7632	9.0614	5.28129	12.8724	6.28541	28.4207	14.5626	23.1858
jg10135.t1	46.3062	43.1943	48.0443	81.1828	129.333	90.494	81.782	88.8122	59.4677	69.4733	104.504	71.6045	110.816	70.1459	79.7807
jg10136.t1	0.857658	2.65935	1.73398	2.45112	2.50298	1.81045	3.52886	1.84078	1.17434	2.93472	3.89771	2.74222	5.89338	2.415	4.92199
jg10136.t2	0.337469	0.1924	0.226232	0.195853	0.156481	1.86306	0.370873	2.25429	0.681038	0.252196	0.448728	0.446967	0.787319	0.338357	0
jg10137.t1	21.0777	20.7126	22.8879	20.6689	21.688	23.1483	26.6379	20.2462	18.9644	38.2314	22.7617	36.3084	4.14645	22.2161	17.0409
jg10138.t1	5.25441	4.91599	6.83287	8.3098	10.5931	7.21449	7.44484	8.62309	5.94716	19.0834	10.6639	18.5858	6.6696	8.30039	6.00384
jg10139.t1	60.2741	69.3165	57.6468	62.0791	57.1955	64.2046	67.847	65.0757	56.2987	77.3309	61.2899	67.4542	69.5055	59.0445	64.9368
jg1014.t1	0.282382	0.268203	0.208748	1.35355	1.62578	1.70583	0.990721	1.33047	1.3325	1.77226	2.18451	2.63903	0	1.02923	1.30902
jg10140.t1	35.2285	48.4192	35.0361	37.5522	101.017	50.9268	57.6507	43.7066	36.4437	53.5703	52.6311	69.8342	57.1699	36.917	43.911
jg10141.t1	19.0128	18.1232	20.2392	13.716	17.8601	17.8835	16.0798	15.1103	14.2426	21.607	13.0512	20.465	2.59521	14.7392	15.7222
jg10142.t1	8.86469	9.969	7.40361	10.1405	8.0388	8.5904	11.41	9.94825	8.97673	12.1739	7.13791	11.2646	7.28487	10.1462	9.27225
jg10143.t1	24.9261	24.2141	25.4032	45.3415	31.2154	39.5446	26.6181	26.9722	39.0698	44.4522	33.3091	39.5206	21.6219	24.1965	24.7618
jg10144.t1	128.087	113.303	120.671	63.0742	63.0296	75.3346	85.4377	95.3126	72.1851	83.5737	128.32	95.7624	123.276	94.7793	79.1901
jg10145.t1	6.60725	9.55604	9.05092	27.777	21.3469	17.3593	9.53564	24.498	14.0099	19.5707	26.5138	16.8411	34.1603	19.994	23.224
jg10146.t1	61.7186	52.6145	52.7924	9.62554	9.16793	24.321	20.1633	25.0637	14.8278	8.64755	17.5131	9.28278	17.5187	29.2788	30.8522
jg10147.t1	34.9304	37.9756	39.9367	117.998	71.2816	61.4383	46.8129	71.5144	64.0269	105.357	98.2132	96.2783	20.812	55.511	63.3286
jg10148.t1	12.6267	13.7304	16.1788	14.429	15.6256	11.6464	15.3765	14.6521	13.1193	21.9845	14.247	23.1533	1.53965	15.9629	14.4766
jg10149.t1	13.5777	13.5854	15.612	19.5674	21.0269	14.2741	14.8173	22.0939	14.9773	30.5784	22.432	24.1596	11.5316	16.7671	17.4613
jg1015.t1	1.25509	1.83883	1.25814	3.39018	3.68714	3.38811	2.6672	4.79548	2.15563	2.17448	3.61688	2.70427	4.07836	3.91904	3.01096
jg10150.t1	43.0196	43.1613	41.6401	29.3164	38.1939	30.6006	25.2457	28.6617	26.0323	31.8016	33.0306	30.3689	26.2062	27.1326	32.5425
jg10151.t1	41.4526	38.6906	36.1674	43.7334	43.2585	51.0967	45.8318	45.2386	38.2014	56.0981	51.056	56.7182	40.0153	46.9455	39.9668
jg10152.t1	9.39138	6.40112	5.95467	22.1631	20.7345	21.6279	25.574	26.9026	23.5924	30.7438	23.5084	22.8551	26.6296	22.2508	23.669
jg10153.t1	119.827	130.182	128.727	189.487	234.31	230.798	164.425	144.143	170.703	275.378	161.67	267.162	110.106	147.616	193.481
jg10154.t1	39.0964	39.2033	41.7124	38.1196	63.3968	45.8121	21.4615	30.934	28.6461	37.3452	43.3108	36.4597	28.6539	28.687	40.946
jg10155.t1	10.0726	9.549	11.0131	18.8624	23.1091	16.4761	13.7652	19.3049	15.743	25.4393	21.9229	24.7093	8.66511	17.2664	15.5441
jg10156.t1	9.04616	9.99905	8.67938	11.1396	12.6952	10.7482	8.08549	13.2322	9.21733	14.1165	13.9339	13.9441	12.5322	11.5167	11.4827
jg10157.t1	6.80804	6.15623	4.08917	11.6901	17.9371	12.1788	11.0622	15.6035	12.1798	13.6223	13.748	15.5453	13.5573	15.4917	18.0806
jg10157.t2	0	0	2.8008	4.8771	4.17725	1.02547	0	2.71271	0	2.53109	0	0	0	0	0
jg10158.t1	7.22849	2.95228	6.25624	0	9.15118	12.9006	0	12.0007	0	9.6385	3.15309	0	0	0	0
jg10158.t2	2.73201	8.25134	1.53484	9.57478	4.21746	3.79889	10.1943	1.51066	9.36922	4.21414	11.8681	12.9109	7.6767	11.3614	12.3297
jg10159.t1	25.9107	27.973	21.4137	19.7254	28.1404	23.8032	24.2536	29.9372	18.3433	23.7045	33.9641	21.0247	20.7235	33.8963	31.2939
jg1016.t1	0.452385	0.728328	0.680813	2.76201	3.85411	3.98374	2.33049	2.49712	4.02338	2.79497	3.1841	1.03315	0.902392	3.52879	3.96322
jg10160.t1	1.28232	1.36177	1.00985	1.08355	1.40423	0.968732	0.851996	1.4503	0.874108	1.52355	1.48756	1.23052	1.10993	1.04264	1.07603
jg10161.t1	81.387	76.4385	65.6004	88.1341	93.9119	89.727	342.592	139.64	133.217	278.873	169.685	287.117	128.869	131.722	167.105
jg10162.t1	40.2765	26.5102	35.0534	16.1045	15.357	14.3218	30.0206	20.6941	17.6927	13.4711	39.2118	28.7002	23.6067	25.351	20.0308
jg10162.t2	0.921854	8.831	0	0	0	0	5.92086	0.853402	1.11209	0	0.397941	0	0	0	8.02472
jg10163.t1	8.23453	6.71933	6.19125	10.1097	12.095	9.10367	7.52039	16.0574	7.31301	9.6018	37.4221	11.387	13.9181	10.8576	16.1474
jg10164.t1	0.852344	1.08586	0.749362	0.638086	0.703183	1.16537	2.73842	2.43524	2.30068	5.63592	3.5741	5.93765	0	2.18015	3.80642
jg10164.t2	11.0097	9.70467	10.8777	17.3897	19.2625	18.1818	16.36	19.2414	15.0153	22.8133	31.8995	20.1433	16.2618	21.7408	26.5112
jg10165.t1	11.6544	11.6951	13.1407	18.1015	19.7704	14.6848	16.6676	19.149	15.9686	23.2583	18.8154	24.2101	13.2852	18.0138	16.8262
jg10166.t1	6.06412	5.4431	5.0686	12.5173	14.2621	13.2237	10.9189	9.46659	8.51677	13.1974	14.748	14.5392	24.2579	14.9137	17.4731
jg10167.t1	4.7412	4.89989	4.80277	10.4584	17.1639	10.0085	9.74464	9.28236	7.51325	13.2467	9.97632	11.4722	6.2602	9.19143	6.50917
jg10168.t1	62.2175	67.2803	58.6194	40.1456	64.3347	46.6335	140.784	58.4543	54.9511	68.9336	62.5185	85.8116	17.1132	90.9628	56.5032
jg10169.t1	47.8348	52.5431	45.6311	125.286	147.337	91.9935	144.272	237.957	178.012	191.244	244.045	149.602	418.832	223.614	302.751
jg10169.t2	0.607272	0.449082	0.274969	0.428526	0.230352	0.086771	0.631865	1.2673	0.457802	0.142159	0.357838	0.42593	2.83708	0.389039	1.06629
jg1017.t1	2.27029	3.60153	1.90071	5.34308	1.38125	3.72745	4.00109	7.51511	6.90138	6.65409	7.38786	4.15443	3.91773	7.83899	9.09611
jg10170.t1	22.0389	21.9067	21.767	22.2111	29.3758	26.6282	23.2663	26.2382	19.1768	31.851	29.5415	33.5079	15.3019	25.9549	31.987
jg10171.t1	22.3235	17.2396	17.2941	52.0647	55.8368	64.7046	37.3232	44.6442	34.0654	41.3914	48.3988	41.6948	65.9238	38.6254	55.4777
jg10172.t1	100.734	100.501	90.9653	169.417	149.704	195.585	128.146	160.542	144.06	131.179	152.349	134.443	288.544	140.353	189.995
jg10173.t1	9.85092	11.564	10.0291	13.4903	12.0058	11.9087	11.9114	11.7742	11.4111	14.8616	10.3585	14.4267	1.4644	11.2565	11.3044
jg10174.t1	4.67603	4.64672	2.6452	9.73082	13.7991	6.30072	7.79643	12.564	4.39444	7.35824	13.7216	8.51875	8.33743	8.58306	15.1908
jg10175.t1	50.6112	60.9406	53.6669	55.8493	54.774	81.9745	44.0326	63.2758	54.679	51.2896	82.0369	51.199	151.813	70.3578	81.2287
jg10176.t1	46.0998	54.2504	56.3898	42.5373	34.0513	39.2408	47.7788	41.7359	37.426	38.418	32.3185	42.9177	51.7213	45.9461	37.8037
jg10177.t1	46.3367	38.5091	44.9679	35.5449	64.1614	23.0767	18.5526	27.1468	19.4924	29.8203	30.0341	33.1319	43.1651	20.454	33.8373
jg10178.t1	1.25217	1.92191	0.77092	5.05947	2.0921	4.66506	2.65591	2.87425	2.23586	2.14391	3.64855	3.43811	13.0542	3.36307	5.05589
jg10179.t1	2.14986	2.61806	4.04729	0.297615	3.705	0.577838	0.66247	2.96205	0.83502	1.33931	2.4462	0.467959	0.857447	1.52117	4.88403
jg1018.t1	3.5148	2.42767	1.93512	3.54094	2.10576	3.50001	1.25485	2.29844	4.2615	5.25103	5.12465	5.05317	1.08008	3.76564	3.81971
jg10180.t1	173.995	176.092	194.299	289.289	223.946	311.996	154.253	129.434	156.409	194.154	132.046	201.148	70.9856	135.233	120.946
jg10181.t1	28.3624	30.5177	31.9276	39.879	50.2011	45.9241	34.3894	43.2393	37.3657	62.1726	45.5191	49.1853	58.2447	42.9698	41.5755
jg10182.t1	199.941	193.685	219.93	201.921	157.047	145.571	171.788	132.098	150.629	179.253	134.082	186.699	86.4926	146.397	102.707
jg10183.t1	99.8536	119.039	104.161	77.2566	83.191	51.2832	80.3561	106.771	67.8855	51.919	87.6394	62.5788	218.748	128.22	91.5619
jg10184.t1	123.486	106.995	126.698	169.156	158.147	148.163	138.481	174.854	134.668	200.301	218.057	193.312	214.23	162.727	139.834
jg10185.t1	0	0.136058	0.359177	0.789578	0.390398	0.47615	0.176844	2.5413	0.889674	0	2.32135	1.65589	3.30239	1.12213	1.76246
jg10186.t1	0	0	0.144331	0.360744	1.69559	0.91311	0.12596	0.873349	0.242954	0.48216	2.20489	0.22192	0	0.583472	0.294459
jg10187.t1	38.7726	40.1785	51.1398	79.8173	94.3845	94.9259	53.8481	67.4047	52.4663	72.1395	79.3163	72.1615	132.898	57.8946	61.1857
jg10188.t1	49.5114	43.5914	63.7976	87.7413	116.583	82.6457	70.6973	59.7681	67.1857	140.042	64.2494	141.118	19.569	64.8478	56.5977
jg10189.t1	44.5869	59.0273	51.3796	56.0348	89.2089	34.8632	31.014	75.4413	47.0709	79.5683	216.05	50.54	119.909	96.312	130.93
jg1019.t1	4.92557	5.80447	3.84778	6.91681	11.2788	8.4205	4.22379	8.03181	5.11603	5.24789	18.3132	3.39299	30.5773	8.78838	10.909
jg10190.t1	32.6664	28.6332	36.3076	39.74	36.5278	34.8504	29.9731	28.3784	30.5441	51.3119	25.9624	50.9711	25.4338	27.4038	23.1209
jg10191.t1	759.65	842.659	785.114	292.472	236.243	360.4	455.888	399.094	504.594	295.072	296.446	295.921	443.477	427.352	267.843
jg10192.t1	17.0092	17.0346	14.4674	3.08757	4.98796	4.06155	110.443	20.4974	6.9464	18.331	7.67445	0.399799	19.5821	54.9152	15.8087
jg10192.t2	31.2333	30.3339	27.5018	8.98403	12.4535	9.01777	213.255	40.6755	14.4843	33.0366	11.8285	78.4477	22.1356	96.0999	16.2506
jg10193.t1	83.9439	74.2356	86.7878	181.299	251.495	184.042	151.773	203.133	157.425	173.527	218.71	144.594	241.084	207.129	221.559
jg10194.t1	8.34641	9.69522	7.68836	11.1519	10.5865	10.6811	15.4561	12.0335	13.022	16.9688	12.8935	17.266	8.60798	13.3312	10.6779
jg10195.t1	47.1748	42.0289	42.4826	49.0406	58.7672	62.3106	60.7672	112.536	73.7047	50.8204	116.513	44.7686	160.907	89.5471	146.15
jg10196.t1	35.5377	46.1161	43.5488	43.17	42.8073	38.8735	32.2144	34.9983	26.9429	39.8648	28.7309	44.0015	9.00066	31.4733	30.7243
jg10197.t1	34.5642	30.8097	34.7794	32.6475	42.7102	39.7302	37.0978	32.383	26.6515	49.3741	36.3367	52.2482	9.89394	32.7459	23.8004
jg10198.t1	52.5607	52.8316	47.7656	55.3466	62.0755	56.3313	74.8396	70.2104	58.9222	62.4475	49.2633	47.9235	74.1937	65.2354	45.3081
jg10199.t1	9.8682	8.89933	9.49939	14.4443	14.8514	13.4782	14.08	14.5581	13.8226	16.2776	11.4174	17.3168	18.5469	13.9999	12.3143
jg102.t1	18.4787	23.0975	19.1173	10.5874	12.8145	14.5161	8.48664	10.0024	9.48876	9.83208	9.17589	8.88147	8.74099	8.90219	8.55072
jg1020.t1	17.9475	21.9026	18.0885	24.6568	54.4875	26.807	17.1184	16.7266	10.9081	27.6239	37.2923	25.7705	12.6986	18.3933	18.667
jg10200.t1	16.2824	15.8697	14.6475	29.3972	25.8912	34.4605	30.7614	23.2481	26.7074	35.7958	24.3473	31.9504	23.2495	23.9314	27.3962
jg10201.t1	0.01236	0.014218	0	4.053	0.003344	0.006666	0.018628	0	0.002952	0.01165	0	0.007987	0	0.022948	0.009392
jg10201.t2	25.0525	25.5193	22.0265	21.0505	24.1183	31.229	22.9113	29.6412	25.6311	29.9042	31.8525	30.4802	25.9159	28.213	31.3478
jg10202.t1	10.7337	8.85977	11.8346	20.1796	37.0423	20.9623	12.0669	17.1975	13.9299	22.1295	23.7242	20.8818	13.2216	15.3419	18.5788
jg10203.t1	34.369	30.1551	32.0821	36.6762	43.5012	34.4877	34.0645	35.1198	27.854	46.2285	37.5105	41.7092	10.9613	32.9653	31.5099
jg10204.t1	1.20079	1.12195	1.27744	0	0.734949	10.3316	7.74587	1.2725	2.80285	1.00479	8.16456	10.8078	10.1636	0.999702	8.56552
jg10204.t2	31.5587	29.3838	24.2791	14.4236	19.3558	18.568	11.3735	32.4421	12.9705	25.066	36.9915	17.3485	31.2239	30.0819	36.393
jg10205.t1	0.48026	0.57769	0	0.86892	1.58844	2.12033	2.43559	4.00419	1.89371	2.58952	56.329	1.88327	4.20524	2.83375	4.23322
jg10205.t2	31.2883	32.3284	0	34.0327	24.4336	76.6518	84.729	117.617	62.6335	63.3079	46.5645	75.5686	77.439	103.624	117.8
jg10205.t3	0.935258	1.38343	30.1557	1.68365	2.53533	2.87037	2.45036	2.46493	2.04322	4.79089	8.10311	3.32069	1.7458	2.50428	2.31079
jg10206.t1	5.57111	4.55587	4.45989	8.4595	14.3405	13.0343	7.91867	11.5812	7.52244	9.95767	17.6468	10.2439	13.7918	9.14465	11.8559
jg10207.t1	7.47084	5.76078	7.3053	6.56573	3.46044	5.45518	5.13853	5.56537	4.17485	17.5324	6.12593	15.8435	1.85874	3.78702	2.26388
jg10208.t1	17.7102	19.1597	18.0813	28.3179	21.4535	29.3185	19.4342	27.5057	22.577	31.7574	31.3226	29.7039	32.7999	23.8998	29.2874
jg10209.t1	8.91851	10.1643	13.994	34.0713	50.3974	24.8148	40.3256	51.2252	35.427	54.3743	49.6693	38.7642	54.4309	35.9384	37.5508
jg1021.t1	7.79866	8.59775	7.43567	0	1.78883	1.92122	1.68749	1.99877	0.63608	3.85346	3.3463	1.11474	0.013785	0	0
jg1021.t2	1.79456	2.2403	3.15839	2.15372	0.074445	0.195283	0.633597	1.20553	0.127143	0.141626	0.506745	2.70385	0	3.52919	1.89923
jg10210.t1	13.7544	13.1621	20.372	48.7423	85.5032	35.6448	46.9808	45.5779	36.0178	82.3511	55.0891	64.4603	12.4044	36.2897	28.8746
jg10211.t1	29.5302	31.2028	35.3683	25.2719	35.2703	31.0873	21.2693	26.9168	20.7168	37.4486	21.9608	37.3421	2.03578	22.2463	20.9912
jg10212.t1	8.36078	7.69668	8.05685	9.7009	8.03652	6.93941	10.252	9.98107	8.64273	10.4719	7.47741	13.8844	5.81412	11.9965	9.70199
jg10213.t1	15.8816	15.295	15.0308	58.8978	56.6573	59.5557	50.5139	51.3782	45.6394	75.8071	51.5573	60.3754	42.7612	45.1696	49.1251
jg10214.t1	2.89211	3.43384	3.55592	13.0812	23.5562	13.7694	7.34955	13.9316	10.6242	14.691	15.687	15.1652	4.2888	14.2912	11.693
jg10215.t1	3.3294	4.28063	3.53904	4.41361	10.2658	9.70492	3.94268	8.63121	4.96502	5.30001	6.00978	4.07085	8.28421	5.46089	8.51515
jg10216.t1	71.0951	68.8946	71.9268	43.3286	40.6506	43.6425	42.8703	40.8789	39.8145	52.0128	33.9893	49.0384	18.1956	37.3851	25.7275
jg10217.t1	3.98866	3.43852	4.70258	10.4485	15.8125	16.8994	7.16216	8.83243	4.51178	20.3727	12.1318	15.7259	4.74108	8.74868	8.76924
jg10218.t1	8.92868	9.56469	7.99297	11.6298	14.942	12.2172	9.86133	10.8434	9.02393	13.9381	9.87507	14.6492	11.9853	9.55384	11.8572
jg10219.t1	25.8337	26.0424	25.0317	28.3307	31.8143	37.1498	26.3914	26.6758	26.5749	38.2067	27.7862	36.6492	5.16686	26.4233	25.7854
jg1022.t1	24.9438	24.589	21.2483	9.53748	6.96965	9.35484	15.0927	11.3525	10.5567	11.083	9.17547	10.9994	5.97447	11.2748	11.4532
jg10220.t1	27.623	23.6511	27.2401	9.16718	12.1814	11.4818	9.25693	7.76013	8.98803	18.1409	10.5162	18.524	0.551835	8.36528	7.68026
jg10221.t1	237.271	238.621	231.518	260.39	249.714	280.513	181.288	224.092	204.401	229.959	220.971	194.896	266.917	175.94	158.868
jg10222.t1	0.086385	0	0	0.152383	0.066148	0.054984	0	0.11129	0.238743	0	0.119855	0.176034	0	0.080271	0.30762
jg10223.t1	10.2758	9.11982	11.3443	14.5837	14.9324	12.2724	11.2989	10.4512	8.51195	27.8636	11.8449	26.4337	6.60583	10.2024	9.90999
jg10224.t1	39.5028	40.1997	44.8552	67.0259	82.8265	61.3455	60.188	81.7753	59.0306	71.3739	88.7298	87.3206	105.883	77.1087	88.2951
jg10225.t1	15.9914	16.2281	16.005	8.92053	10.7892	10.6521	17.1297	16.4261	14.6392	16.4055	13.8751	12.7385	10.8631	20.9949	16.2946
jg10226.t1	12.0201	11.3744	13.2384	10.0062	12.6541	9.27934	13.3443	14.736	9.75487	15.5114	10.7002	15.4183	19.2635	14.6742	11.1169
jg10227.t1	2.96512	2.59517	5.28831	1.5096	2.96955	3.3083	2.95873	3.14605	2.62867	5.45026	2.99767	4.64538	1.32733	2.58141	2.54118
jg10228.t1	13.2695	11.7751	9.58391	4.77687	5.01719	2.88306	5.86964	4.38839	4.61242	3.87163	5.39399	5.02975	0.471239	7.44408	5.28433
jg10229.t1	17.3144	18.4795	15.5389	31.073	27.8401	33.8067	47.967	30.8839	34.1549	54.7447	34.7501	52.2904	25.034	37.7402	24.1114
jg1023.t1	12.0368	14.2071	12.036	3.28943	3.30741	6.06962	2.58676	5.62141	2.36222	1.91627	3.99284	2.14755	1.93138	2.57813	4.92412
jg10230.t1	35.338	32.1977	29.4451	64.2849	60.1676	51.7001	58.4426	55.4334	59.9671	77.7647	59.1514	67.5974	14.7669	51.4265	56.0772
jg10231.t1	8.8295	9.73101	10.2116	8.86982	10.0165	10.4369	8.32881	5.78673	5.92673	12.9632	5.66498	15.5918	0.790329	5.99987	4.32036
jg10232.t1	39.1477	42.7343	32.1277	37.2051	38.0806	58.358	31.7138	29.9936	36.3616	23.6635	23.6979	23.4839	18.36	27.5367	35.1001
jg10233.t1	2.75164	2.74315	3.25708	3.57316	4.27302	3.81393	4.37956	3.72915	3.76426	7.56969	4.01416	7.4687	2.45579	4.19036	4.39197
jg10234.t1	64.5649	63.3798	47.5036	0.817027	0.767667	0.543632	2.54061	0.55303	0.399155	1.08237	0.828621	1.42519	1.45145	0.775988	0.806114
jg10234.t2	0	0	0	4.98306	4.62447	4.98303	19.431	7.3342	5.00889	5.2426	5.40809	6.34734	0	8.65812	6.63251
jg10235.t1	8.53965	9.57132	4.62039	3.59206	5.11187	4.04227	5.37931	5.67323	2.98822	4.79989	6.8286	3.83603	4.9956	4.51801	5.39396
jg10236.t1	2.09089	2.61028	2.74121	2.69351	3.46266	2.11711	2.40733	2.46446	1.8207	2.62731	3.70848	3.28351	0.726947	3.2774	1.76829
jg10237.t1	29.2708	37.4322	33.6018	26.3087	28.4669	23.2099	132.122	39.462	33.8397	32.6824	15.3318	62.9362	35.4892	37.9111	21.9426
jg10238.t1	0.911349	2.40796	0.873569	3.69859	1.6708	3.23568	1.91006	0.123525	1.96708	1.97401	3.16269	1.91264	0	1.30936	2.33388
jg10239.t1	22.15	22.4283	21.3517	22.4932	33.1062	29.5836	26.9429	25.9372	26.2661	38.6952	42.6423	36.5396	4.64228	24.7546	23.3173
jg1024.t1	5.36227	9.62828	5.941	4.09545	6.27735	9.6691	3.75593	6.09437	2.59107	4.3789	6.40173	2.18805	7.84959	4.26246	4.57204
jg10240.t1	36.0993	33.4567	30.2488	28.825	27.9769	31.2938	29.2335	27.022	33.6613	28.8117	23.9188	23.595	26.8787	26.4039	26.302
jg10241.t1	14.892	16.5081	17.2743	16.1725	14.0864	16.3463	18.6841	16.0551	13.9462	13.6237	12.9639	15.8362	7.36758	14.7876	16.3805
jg10242.t1	37.2107	35.2334	11.8635	22.3824	20.2118	22.8896	21.4708	27.1271	23.8594	27.1621	0.702864	27.4911	19.8816	23.4127	27.4277
jg10242.t2	0.59016	0.610289	26.9068	0	0	0	0	1.25023	0	0	22.167	0	0	0	0
jg10243.t1	41.8012	36.7578	43.9582	44.6089	42.027	40.0292	41.779	34.9226	37.4259	61.1537	29.292	59.0885	14.0951	34.3953	26.0177
jg10244.t1	2.23935	0.334199	1.59998	1.31084	7.77475	0.79946	0.378492	0.830394	0.728521	1.08512	1.69537	0.822834	0	0.645305	1.51672
jg10244.t2	0.936711	3.06513	1.83395	8.69625	7.04658	8.68064	4.45942	8.04319	6.21452	8.05454	13.5806	6.31434	5.2122	5.8719	10.7672
jg10245.t1	11.546	11.439	12.7306	17.7121	19.0967	23.1871	12.5445	13.8398	11.302	17.4906	23.3546	20.6713	19.1292	15.6883	13.3052
jg10246.t1	0.285581	0.194595	0.047579	0.986267	0.440407	0.170532	0.355166	0.662948	0.118621	0.279028	0.403302	0.46686	0.546633	0.561867	0.881861
jg10247.t1	57.6101	52.949	46.8715	66.4737	58.0607	62.6994	52.4067	62.1345	66.1838	62.3453	68.1193	73.0425	36.7495	54.8235	49.0358
jg10248.t1	5.63059	5.69902	5.68094	11.0283	15.0396	9.60677	11.0282	9.97096	8.51112	15.7785	11.5237	15.2708	9.15112	10.631	11.6113
jg10249.t1	4.95495	5.09637	4.39856	7.71306	10.1945	7.94963	6.11953	7.1388	5.7666	10.184	8.44905	8.2766	15.9022	7.49171	9.46803
jg1025.t1	4.90963	6.73896	3.88367	2.11434	2.03251	5.40508	1.61785	4.35314	1.66401	1.35124	3.90549	1.33186	5.95446	2.24756	3.00743
jg10250.t1	9.42191	11.3081	9.00179	23.7305	26.273	25.9746	23.0024	20.9876	22.3234	29.9943	22.5001	25.0256	7.54372	19.5141	21.3646
jg10251.t1	74.0368	62.0452	66.3369	50.6489	73.6997	48.6276	100.904	50.5627	46.5576	52.5672	52.8798	113.867	107.723	56.0525	66.417
jg10252.t1	142.992	156.836	140.178	349.152	341.971	408.309	191.794	255.045	216.59	282.499	358.958	253.787	274.037	202.378	262.563
jg10253.t1	2.10279	2.00406	1.42641	11.6698	14.4802	13.1634	4.92059	6.55865	11.1466	23.5345	18.3496	41.6064	5.78297	4.70421	4.72686
jg10254.t1	14.022	14.0946	12.5309	32.1787	36.8389	42.557	17.7026	21.1583	28.3079	33.0939	37.9626	52.6564	15.0388	13.4961	18.1085
jg10255.t1	0.862096	0.90323	0.752627	1.48956	4.67375	1.76774	0.188632	0.433967	0.978432	1.3578	1.75994	1.87598	0.779883	0.735763	0.421164
jg10255.t2	28.0937	26.9256	24.0894	41.0536	43.5382	50.3931	30.7314	32.8011	29.4365	34.5695	65.4991	42.5432	28.0095	28.6142	38.4473
jg10256.t1	12.3254	12.1459	12.3403	18.4486	29.6788	24.9032	11.3595	17.6482	17.202	21.5829	22.3555	20.5724	15.6468	14.9671	22.4342
jg10257.t1	12.7627	11.9915	10.4092	23.3095	27.9941	27.1042	14.5774	27.2537	14.7559	14.4223	28.6199	12.3182	31.0152	19.0609	25.8727
jg10258.t1	440.163	471.554	473.151	406.975	342.612	422.85	303.949	390.061	371.188	295.231	373.565	335.824	427.957	317.966	334.85
jg10259.t1	138.324	148.262	144.492	205.387	189.493	217.65	165.565	185.211	181.031	190.333	144.121	167.762	323.425	170.713	191.139
jg1026.t1	250.655	259.015	238.113	253.521	142.335	104.201	165.557	132.061	118.608	169.88	165.587	273.097	21.1528	140.053	115.367
jg10260.t1	116.044	106.347	124.578	107.53	97.5116	85.4701	87.2129	93.679	82.5493	182.986	103.148	169.514	72.7693	82.5996	71.3526
jg10261.t1	24.7669	26.2264	26.3748	25.8737	25.9702	32.5908	25.5157	21.9666	25.8953	34.4595	23.7224	35.5529	21.6825	21.3654	21.9077
jg10262.t1	0.023714	0.129096	0.749412	0.583681	1.15459	1.37512	0.081339	0.06776	0.021411	12.0192	8.0528	10.9979	0	0.036346	0
jg10262.t2	0	0	0	0	0	0	0	0	0	0	1.05543	0	0	0	0
jg10262.t3	7.56429	6.83759	5.72481	9.00523	8.63838	9.48606	12.9839	9.53492	8.68455	3.24481	2.46863	4.281	4.89314	10.5813	9.2838
jg10263.t1	6.97699	6.81981	5.65381	8.06847	10.0405	9.66783	9.54547	9.51257	8.15003	13.3881	9.86216	12.549	6.33325	11.6944	6.95192
jg10264.t1	15.2584	15.0805	18.9937	24.1502	35.619	26.7442	27.0345	26.311	26.7664	36.1713	29.5046	40.0662	14.2677	26.5524	23.2159
jg10265.t1	41.942	34.1249	39.3978	84.0627	80.9424	85.2301	57.7302	64.9884	61.7981	77.8037	55.5814	64.1876	57.6142	56.097	64.4259
jg10266.t1	618.78	654.703	645.757	363.879	423.716	507.958	457.528	296.967	397.945	339.057	200.967	427.947	99.1181	396.934	229.849
jg10267.t1	3.99239	3.64025	2.95552	13.0078	20.3893	12.077	5.43279	9.67247	7.06112	10.3065	12.3351	8.85377	14.6541	8.62702	11.2063
jg10268.t1	3.64506	3.79364	4.41456	8.71391	10.2302	7.98241	6.2742	6.8079	5.88919	13.823	9.57043	11.9252	5.8971	6.69533	6.55296
jg10269.t1	2.26608	2.8553	2.04147	3.30275	6.57888	6.52809	2.32951	4.79739	3.0232	4.82463	6.49245	4.89395	0.736664	4.38648	5.2247
jg1027.t1	0	0	0	0	3.81211	0	0	0	0	0	3.03954	2.02088	0	2.81769	0
jg1027.t2	3.24417	3.45734	3.69042	3.51193	0.228573	2.39147	3.35066	3.72501	2.45478	2.79257	0.504583	0.863332	4.72624	0.505103	3.66599
jg10270.t1	8.37764	7.30477	7.33143	6.99005	10.4762	14.4178	7.918	10.5069	10.3363	5.70818	12.3941	8.38836	13.942	11.8173	16.88
jg10271.t1	393.466	475.294	456.416	340.571	315.365	502.747	299.225	314.155	347.321	375.588	265.896	361.007	401.763	267.433	282.27
jg10272.t1	126.895	139.941	123.06	93.3503	100.051	97.3301	135.023	108.541	88.9272	105.425	102.566	114.877	63.7599	111.968	82.4416
jg10273.t1	100.914	87.0123	81.1032	29.9231	18.6703	26.6272	20.1359	30.9863	37.9068	24.6578	29.4033	23.8688	29.8287	34.5301	47.102
jg10274.t1	97.6904	102.882	97.8664	121.569	136.246	132.519	93.2624	129.782	135.647	102.582	131.715	76.8959	191.208	122.266	150.006
jg10275.t1	0	0	0.943709	0	3.87441	0	0	0	3.29724	0	0	0	0	2.83092	0
jg10275.t2	0	0.071022	0	5.39085	0.935163	0.154827	0.122478	6.57273	0	0	2.7821	0.13387	0	0.131717	0.20673
jg10275.t3	0.448612	2.2897	0.152252	3.46185	1.13449	1.93527	3.38252	0.209151	0.325153	0.553431	7.1545	4.753	4.93008	3.49623	5.6122
jg10275.t4	6.68154	2.85153	3.63198	9.00739	15.9868	10.1129	3.01015	11.1447	4.99193	10.9379	8.51678	6.83162	0	6.68013	3.62051
jg10276.t1	0	0	0	0	0	0	0	0	0	0	0	0	0	0	0
jg10277.t1	0	0	0	0	0	0	0	0	0	0	0	0	0	0	0
jg10277.t2	0	0	0	0	0	0	0	0	0	0	0	0	0	0	0
jg10278.t1	0	0	0	0	0	0	0	0	0	0	0	0	0	0	0
jg10278.t2	0	0	0	0	0	0	0	0	0	0	0	0	0	0	0
jg10279.t1	8.2817	5.84515	6.34656	30.3815	29.398	32.7912	29.992	34.27	60.261	23.7319	21.4778	14.5259	50.1185	22.1473	22.3692
jg1028.t1	3.37054	3.72849	3.54052	4.62018	5.16113	2.42773	2.78003	4.26074	3.36798	5.74141	2.50783	7.20286	2.07819	4.37896	3.31786
jg10280.t1	77.5343	66.8159	72.4	76.3276	70.2252	73.3566	60.9863	67.831	67.2475	71.5291	60.1469	77.5135	78.3204	62.9151	55.3289
jg10281.t1	44.0285	47.6219	35.3999	54.8162	113.199	56.3881	61.0193	91.22	48.2572	53.2975	123.696	54.8365	265.672	102.746	139.623
jg10282.t1	267.455	269.901	257.703	271.797	257.82	272.937	251.788	260.097	255.869	217.689	272.061	211.04	479.989	260.779	294.62
jg10283.t1	330.224	275.334	312.724	962.495	1045.77	790.036	691.374	764.356	707.276	771.803	836.621	716.377	904.99	628.653	748.532
jg10284.t1	62.3906	49.7984	63.5117	75.8343	79.5721	53.5683	82.7934	70.4821	62.7131	116.54	85.0144	113.337	12.2932	71.6245	55.2158
jg10285.t1	9.49963	6.58344	7.48951	15.8704	16.8345	13.6733	13.9291	13.6238	10.5054	17.7008	14.6866	13.7144	4.4296	13.9137	8.59437
jg10286.t1	62.3451	56.0541	68.1536	56.3483	76.9633	56.9728	52.5699	55.4691	48.3396	81.7653	55.616	89.1271	41.1771	54.2353	44.5136
jg10287.t1	24.0317	22.0089	20.8041	41.7734	44.8292	40.0467	30.7542	39.2717	39.8194	33.8625	54.4855	34.5704	42.7279	36.2176	34.8632
jg10288.t1	106.922	102.609	102.539	48.0148	39.9132	38.1402	42.5501	42.1933	41.7495	65.6907	51.8304	53.9091	24.4786	45.2095	35.513
jg10289.t1	45.8504	52.0327	40.156	120.212	282.205	103.857	73.6484	130.126	68.3802	77.4309	175.532	60.044	322.593	102.97	194.419
jg1029.t1	5.56119	3.83531	3.68891	5.33062	5.49742	5.72642	4.07537	6.37972	5.00717	7.45111	8.08686	9.18147	4.1919	4.57464	4.33497
jg10290.t1	28.3864	27.9919	28.214	20.7186	18.2316	26.5266	19.6235	18.5958	17.9208	22.2169	28.4613	22.5835	22.6829	31.0961	21.5491
jg10291.t1	21.5707	26.7914	20.5195	16.8074	17.0264	15.8449	15.9644	11.823	14.0761	18.8968	11.5472	20.3698	2.66917	13.3512	11.8784
jg10292.t1	18.3148	18.224	19.0537	30.495	39.7691	37.9374	30.8549	36.6319	33.9657	26.3019	37.407	24.0553	41.7887	30.4762	39.9994
jg10293.t1	182.669	176.337	199.396	258.621	387.799	296.698	272.42	259.996	287.855	278.078	241.581	249.227	125.472	242.97	210.917
jg10294.t1	0	79.2214	0	123.437	0.243543	0.236042	0.356671	0.266219	0.375551	0.212551	0.212201	0.173029	0	0.365844	252.995
jg10294.t2	84.5587	1.4671	66.1372	2.65916	196.487	153.092	162.318	190.416	141.734	117.729	215.97	121.765	388.711	164.474	4.04508
jg10295.t1	26.2248	21.8412	25.1819	38.7025	32.9366	29.4658	29.6287	26.7872	29.3759	41.1197	23.2396	45.611	5.27654	28.2608	19.6738
jg10296.t1	10.1175	12.7364	10.2565	21.6415	12.9559	20.3116	32.6077	29.0669	61.7624	10.1516	18.2569	8.54856	15.7275	29.4914	17.4063
jg10297.t1	2.11909	2.64244	2.34374	0.591409	3.38034	1.57237	2.1434	1.49306	1.36481	3.70894	1.48218	4.88196	0	1.33468	0.674339
jg10298.t1	106.056	127.847	115.866	152.624	108.083	131.599	174.299	152.896	199.4	193.038	116.165	173.093	137.083	129.045	106.46
jg10299.t1	95.5324	105.237	101.744	95.8085	153.988	137.869	111.553	106.251	160.061	157.01	113.049	140.113	94.1504	94.831	78.0927
jg103.t1	0.45407	0.579096	0.408631	2.02118	2.04315	1.43889	1.13936	1.99744	2.10064	1.11751	2.30933	1.66155	1.98624	1.59845	1.05729
jg1030.t1	3.65259	4.00402	2.94668	6.83502	6.7584	6.56668	4.85839	7.61202	4.43202	5.90573	6.53695	6.20004	9.34709	7.6828	8.13482
jg10300.t1	5.09265	5.03118	5.92707	10.2464	9.93862	9.44677	10.8107	9.72107	9.99493	17.6434	10.1715	16.9133	10.0111	10.6951	8.89175
jg10301.t1	10.7584	12.7088	12.0155	10.2488	14.7696	13.2353	21.268	8.22335	7.23302	5.36702	10.4086	8.65446	18.7948	9.30681	14.1154
jg10302.t1	0.127452	0.057507	0.222031	3.97476	3.67113	2.68488	0.360323	0.804345	0.286403	1.28254	2.55773	1.16439	3.31989	1.01318	1.27814
jg10303.t1	17.8376	15.0572	17.7395	21.9258	24.9658	22.4855	18.2594	18.877	16.8814	26.0837	21.9953	24.5031	15.1144	21.3573	21.1771
jg10304.t1	72.9447	67.9691	65.7231	113.769	179.696	130.68	74.3779	95.9687	77.3217	92.6772	115.636	87.4297	130.549	98.2437	110.165
jg10305.t1	19.3813	25.2852	20.9455	16.7025	23.5386	21.3242	12.2898	18.4237	11.1176	11.8596	22.7651	6.7126	25.3098	12.8934	15.9583
jg10306.t1	0	0	11.941	11.4082	10.2747	9.18446	12.8693	11.4336	14.3975	7.68819	11.8889	11.6375	5.55528	12.8083	10.6718
jg10306.t2	27.8825	29.9125	18.4441	14.1003	12.9964	17.5314	20.1711	17.755	13.9214	15.4117	19.8331	18.5994	19.0419	16.7293	15.5238
jg10307.t1	38.5253	40.3386	42.6637	72.9061	89.5544	71.5448	37.5247	47.4922	40.4908	46.891	47.9255	46.2278	65.9217	42.8947	59.271
jg10308.t1	55.6582	48.263	54.8144	93.9289	97.1428	74.5228	81.5066	74.5565	65.3466	103.385	91.7737	98.5121	56.9194	66.6916	62.1346
jg10309.t1	37.8219	36.2674	40.8152	105.789	154.205	92.9951	73.9645	124.516	87.4623	101.904	156.749	93.439	198.095	98.4822	166.876
jg1031.t1	2.12076	1.0744	2.2754	1.84697	2.44089	2.45676	2.31828	1.66737	3.05274	4.19414	1.91661	3.84455	0.962733	2.48404	3.33588
jg10310.t1	4.01647	3.77834	5.1569	4.8031	5.73407	8.45732	10.4413	7.76466	7.9392	2.07688	6.8925	0	7.25085	5.93708	2.95623
jg10310.t2	8.49882	6.46568	7.34633	17.4438	18.8592	13.0043	13.5834	15.4676	12.1369	34.1355	16.4973	36.4888	0	14.5819	12.65
jg10311.t1	121.421	109.617	134.95	297.883	560.252	354.389	227.549	327.859	286.468	345.098	410.02	281.101	383.507	317.763	425.519
jg10312.t1	31.8949	23.641	25.2956	40.2716	78.9225	72.9495	23.4348	50.2857	32.699	30.8789	90.1876	28.4361	57.326	47.7534	63.0921
jg10313.t1	2.02331	2.02853	8.10709	4.2944	9.59913	1.46886	0.537342	5.61035	4.11415	7.43426	9.06052	9.33195	5.29497	2.65631	4.77014
jg10313.t2	5.30182	3.86306	6.56318	5.01727	5.64135	3.21105	1.30213	8.12423	3.06642	3.89104	5.01786	0.892345	0	4.74028	2.72416
jg10313.t3	17.3988	17.7576	7.3461	14.5365	37.9099	33.0512	8.20935	9.72357	7.12259	11.9636	35.815	11.895	1.95688	15.0214	11.9255
jg10314.t1	69.9908	68.8665	92.815	183.704	371.915	198.055	127.608	154.355	155.251	209.824	169.514	170.914	75.6397	166.228	164.688
jg10315.t1	11.0161	10.8193	10.1978	14.4349	17.2992	13.6976	13.6051	18.7632	12.2944	21.3953	19.0891	18.6955	9.75402	17.7696	13.7928
jg10316.t1	31.2704	30.4627	34.5938	15.7055	13.8893	17.5417	18.0528	20.3815	13.8708	19.2357	17.8861	16.9308	7.32871	16.8857	14.6733
jg10317.t1	57.8467	57.382	59.0693	90.6681	108.809	115.392	59.1047	57.5973	65.6201	50.5016	58.8098	54.6648	60.4627	53.912	46.084
jg10318.t1	20.0657	23.388	17.0982	18.2109	11.8614	15.4434	19.6419	12.6137	28.0622	46.7415	56.7331	33.8352	11.0575	15.3838	10.9731
jg10319.t1	3.19592	4.65542	5.23445	7.36856	7.25633	7.45535	4.90675	9.17827	8.37027	4.91314	13.8752	9.28674	9.75408	8.01661	16.9081
jg1032.t1	2.20361	1.09421	1.37412	4.43336	4.38537	3.67405	3.26252	5.50202	3.99488	4.36943	3.62318	5.00827	4.14657	2.05953	6.15533
jg10320.t1	33.2542	48.2016	34.9617	114.823	87.3806	135.202	42.7457	53.8197	69.2175	68.7917	111.65	96.5558	66.2541	49.7276	64.0075
jg10321.t1	13.6268	12.1161	11.6232	15.7098	13.7286	21.3228	13.591	14.9729	20.8277	15.3274	13.129	16.728	14.458	12.0595	11.3192
jg10322.t1	20.3779	20.388	18.0522	21.3526	22.8458	23.629	17.5336	26.4317	19.2788	23.3778	29.347	21.491	24.9775	26.3286	34.0756
jg10323.t1	4.19989	4.20271	3.23827	7.13236	6.796	6.39753	4.94702	6.55874	7.18619	3.49058	6.19743	1.85983	6.75133	6.41118	8.40231
jg10324.t1	7.92805	7.16184	6.67598	10.8695	7.11952	8.62848	8.87894	9.86842	7.3999	11.1387	9.58858	11.6224	15.6601	8.05519	10.0011
jg10325.t1	17.6433	12.5763	17.6147	15.6726	21.6762	14.8272	14.5767	14.6096	8.43686	43.8164	14.1185	46.6958	0	11.2852	9.17574
jg10326.t1	27.7023	25.3822	28.4933	36.7339	40.6133	31.2279	29.142	35.5876	24.0204	36.1617	39.3677	34.7763	37.2252	30.2828	30.2063
jg10327.t1	56.7019	61.9534	69.9712	79.4242	80.7556	85.8084	80.4006	73.0838	70.0561	79.5832	73.1219	80.7501	42.8754	70.4822	54.0206
jg10328.t1	0.717089	1.01434	0.824651	4.21926	3.08312	5.26163	1.46494	2.17653	1.31421	4.57634	2.34861	4.10815	0	3.18781	0.722595
jg10328.t2	0	0	0.733147	0	0	0	0.688636	0	0	0	1.65955	1.47208	0	1.19352	0
jg10329.t1	49.0855	48.8051	47.9248	13.2599	16.3015	16.7595	18.8673	29.3456	20.5071	12.4227	20.8519	14.26	10.0331	25.5488	16.2667
jg1033.t1	2.2712	1.87052	1.09576	3.32617	5.18147	3.19746	3.94062	5.64122	2.36961	4.32069	5.17862	5.8081	1.57557	5.48905	3.89783
jg10330.t1	36.4101	41.1914	36.1773	19.4896	19.0175	22.6611	25.0109	25.7994	18.996	22.5078	17.831	23.4458	22.4696	25.2286	34.2827
jg10331.t1	39.2899	37.1863	36.9678	55.789	80.9347	71.5814	67.2382	66.8075	73.782	95.551	82.3376	90.0435	27.4012	81.5713	107.874
jg10332.t1	0	0	0	0	0	0	0	0	0	0	0	0	0	0	0
jg10333.t1	0	0	0	0	0	0	0	0	0	0	0	0	0	0	0
jg10334.t1	0.022937	5.84425	1.82666	58.8865	15.6451	0	74.288	21.9589	48.7029	0	6.97954	0	4.75072	0.014227	0
jg10334.t2	8.44467	2.10969	5.83101	13.9594	22.7835	31.0695	3.48744	17.9676	86.7145	20.3101	3.10343	36.6316	11.0069	33.4099	29.0372
jg10335.t1	89.2245	111.911	97.9562	40.4387	42.9443	46.142	49.6366	52.9755	51.1222	47.2864	57.0695	45.5368	68.6308	49.038	49.1551
jg10336.t1	12.4383	14.5561	10.9333	5.13366	5.80401	3.90718	7.56099	12.7644	11.4052	5.56963	11.2907	9.30242	23.3434	12.6863	13.7042
jg10337.t1	6.32789	7.99772	6.15018	90.1654	145.246	84.0078	131.829	146.631	99.2701	168.993	197.305	156.597	187.933	136.886	134.803
jg10338.t1	21.9568	20.6535	23.2115	37.4856	47.6729	38.4736	33.6229	34.2698	31.1466	57.0793	32.4443	54.7777	31.9319	34.8459	39.8621
jg10339.t1	13.01	9.29207	11.0968	22.0536	28.6385	32.7594	24.1311	21.4499	20.9732	29.1389	25.124	29.7154	15.3754	18.9462	15.8165
jg1034.t1	22.6875	20.5651	18.5773	21.348	23.548	19.6514	30.0725	28.1969	27.6877	22.1463	27.0069	24.8474	36.5438	27.508	34.5593
jg10340.t1	103.524	90.4313	96.6166	91.143	130.993	142.673	139.33	102.276	96.2438	158.511	177.343	198.921	124.761	117.755	178.717
jg10341.t1	24.5637	25.1554	27.1613	70.5932	68.3054	54.1302	63.3955	68.4976	52.6071	62.7824	97.1287	55.9688	89.0839	70.4763	96.1907
jg10342.t1	115.683	101.805	118.727	114.62	93.2495	97.1518	92.4428	94.0717	90.8111	88.4551	77.4679	105.08	102.819	85.516	58.9278
jg10343.t1	26.0986	26.6405	26.7199	42.7203	48.2541	61.1746	39.7057	46.8679	48.3157	53.156	47.9559	55.5066	60.2959	47.8061	56.0097
jg10343.t2	0.145599	0	0	0.108858	0.496668	0.041261	0.078663	0	0.073375	0.269662	0	0.289009	0	0.077484	0.075631
jg10344.t1	23.0458	24.8252	29.9635	41.6833	39.9778	41.8096	42.7501	32.0203	41.4756	68.7829	37.8968	61.3699	3.93307	32.9185	16.9039
jg10345.t1	427.192	457.331	516.701	669.042	1030.14	860.44	809.792	904.392	867.911	814.187	877.241	755.03	357.517	789.725	686.502
jg10346.t1	72.205	76.879	65.832	90.0866	101.957	109.425	125.016	153.452	158.827	73.5362	140.744	62.3036	257.914	112.13	158.562
jg10347.t1	12.2132	14.6601	11.2775	28.8969	26.7945	27.5667	51.0433	35.2941	52.2261	35.3983	26.7996	43.8764	110.223	47.0629	91.5179
jg10348.t1	112.256	109.932	156.326	335.629	369.502	267.325	378.625	319.348	460.12	586.064	270.682	604.863	6.91332	340.092	170.017
jg10349.t1	79.5952	93.3541	102.638	121.321	164.313	114.564	240.473	334.556	167.547	303.442	426.684	211.001	835.544	340.315	411.664
jg1035.t1	35.0433	33.8589	44.9186	40.5683	47.5533	30.627	46.2049	36.3766	29.2737	59.5924	30.2879	70.9965	12.4529	36.2821	24.9798
jg10350.t1	17.962	22.0039	25.0271	25.688	34.9712	22.5505	16.1439	17.1438	23.7089	21.1955	24.0629	16.5813	12.8579	14.376	11.3177
jg10351.t1	104.595	38.3452	62.2586	66.0699	48.5076	76.2609	123.339	219.995	135.803	96.9976	304.086	149.622	171.695	225.655	152.522
jg10352.t1	17.4278	18.0818	17.0583	14.5221	19.715	10.0435	17.939	20.4299	9.82465	16.0748	21.278	18.2922	16.8446	17.1555	22.3119
jg10353.t1	13.1595	12.6016	12.3531	11.3544	11.001	11.411	11.0366	13.2534	10.2054	20.916	12.0957	20.6691	7.97327	12.5653	10.9604
jg10354.t1	0.014027	0.016143	0.003127	0.004208	0.009249	0.15023	0	0.07112	0.003753	0.004642	0.003301	0.707102	0	0	0.010872
jg10354.t2	34.8416	33.7622	30.6444	45.2619	56.2192	42.5853	47.2175	39.9496	31.1996	47.0231	32.9026	40.003	38.0857	37.1209	45.3782
jg10355.t1	5.81581	5.65757	5.48299	6.45606	6.65188	5.75896	6.76342	6.9529	5.92568	8.71468	7.13792	8.06718	2.67134	6.53871	4.86738
jg10356.t1	78.6503	82.8907	79.6787	117.62	155.506	129.448	96.4834	114.198	106.268	170.445	125.516	146.87	77.9789	114.79	117.789
jg10357.t1	99.0811	94.8754	91.0935	68.2572	48.0247	61.2015	73.5224	70.6722	70.8754	50.6432	53.151	54.2621	95.6549	83.4309	64.3888
jg10358.t1	2.0344	2.04164	1.20553	1.41802	3.17458	4.26072	0.462587	1.86338	2.01939	1.04512	2.91118	1.16211	0	2.12749	2.68299
jg10359.t1	53.5903	51.8361	53.8092	57.2161	49.7731	42.1925	44.4746	44.3604	39.0347	47.1172	37.2829	51.1763	28.3365	44.9977	33.918
jg1036.t1	24.1108	22.2455	24.5654	34.3562	29.8078	32.8939	33.6968	33.0193	31.5333	36.9284	34.7597	38.7274	42.5002	33.8109	39.9539
jg10360.t1	6.67145	5.22369	6.48796	9.39553	10.2172	10.0957	13.5245	13.1273	9.18482	20.2326	14.7014	19.8976	8.29634	10.7565	10.3734
jg10361.t1	6.7622	4.39639	5.59263	13.0551	13.383	12.3536	12.7357	8.6743	9.03454	23.4817	17.2418	21.4534	6.44438	11.9059	12.4464
jg10362.t1	21.1282	15.0517	15.5896	43.795	41.3836	42.5158	38.9071	42.9414	37.7887	48.0896	52.194	44.1177	45.7297	46.6934	47.7042
jg10362.t2	0.562918	1.52307	0	0	0	0	0	0	0	0	0	0	0	0.95059	4.00886
jg10363.t1	9.67944	11.3387	10.681	10.608	7.52196	12.0746	6.72585	5.08228	7.16692	5.02074	1.9538	4.66965	3.21074	4.74494	1.51655
jg10364.t1	0	0.427328	1.04082	1.64941	1.12181	3.82375	0.187109	1.38838	0.604827	0.829897	1.88089	0.709747	2.24432	1.58764	4.38391
jg10365.t1	1.22405	1.6806	0.507665	2.1277	1.44726	2.6031	0.945483	3.29906	1.17249	1.35113	4.22783	1.13049	1.68089	2.92287	4.42105
jg10366.t1	5.25208	5.07617	4.35315	12.8946	11.28	10.413	9.89157	21.2109	10.5038	10.7642	24.879	11.5607	28.2456	14.1246	17.3342
jg10366.t2	0.103618	0.069371	0	0	0	0	0	0.442808	0	0	0.168112	0	0	0	0
jg10367.t1	3.55066	2.81336	2.18922	0.332128	0.779942	0.136984	1.38806	2.35988	1.51127	0.93094	0.803735	1.08014	2.62541	2.92802	2.60593
jg10368.t1	0	0	0	0.886743	0	0	0	1.83394	0	0	0	0.15825	0	0	0.024226
jg10368.t2	0	0.997701	0.808574	0.978008	2.53027	1.54392	2.55508	1.80847	2.05808	1.12351	1.95176	0.011514	3.78473	1.83079	5.86914
jg10369.t1	23.2094	27.1497	30.3563	31.8203	41.5153	27.7757	26.6122	46.2148	28.9286	30.9149	45.7966	33.9429	70.6111	42.7929	54.3477
jg1037.t1	0.838149	0.589661	0.948333	0.712712	0.237522	0.227583	0.534826	0.728301	0.654118	1.22534	0.882716	1.09384	0.867186	1.34506	0.292207
jg10370.t1	38.2919	33.926	50.2337	30.5022	35.7128	38.3916	48.5548	23.4867	28.0674	79.8903	24.0066	91.3962	2.25736	28.3586	11.6783
jg10371.t1	135.558	122.487	137.491	115.477	116.744	143	160.093	103.697	110.706	159.667	99.8703	155.984	48.4872	116.96	75.6199
jg10372.t1	6.78264	5.34681	6.51993	8.29563	6.4786	7.22908	11.2419	8.70107	8.93279	17.5552	6.98165	21.629	1.58118	8.29231	4.54345
jg10373.t1	21.3521	23.0143	19.7136	14.263	16.5844	17.487	30.9852	12.7476	13.5196	20.4597	14.5049	20.2286	3.59559	19.4763	12.3366
jg10374.t1	0	0	0	0.094862	1.26764	0.825792	0.120471	0	0.172419	0.218945	0.378897	0.652075	0	0	0.202804
jg10375.t1	11.3019	9.83906	10.8441	10.9766	8.76607	7.97886	11.1125	9.43169	9.63022	12.5537	8.0918	14.9751	3.21269	9.3095	6.95542
jg10376.t1	40.4478	39.5358	37.9561	24.2489	21.3992	25.0611	27.4358	25.094	24.1887	33.1847	23.4321	39.8597	10.8775	21.4488	16.1955
jg10377.t1	19.4097	21.055	17.0054	35.1735	38.1301	40.4669	19.6098	26.0967	21.4888	41.7778	45.529	56.517	18.0546	29.929	40.0766
jg10378.t1	15.2256	13.7252	14.6365	41.0828	60.8316	31.2354	31.4951	46.1821	23.6311	47.5022	51.7827	44.7651	30.7523	37.155	35.5813
jg10379.t1	68.7731	73.5346	68.3795	80.3804	97.6931	96.9594	73.9622	82.8402	86.888	93.1823	92.3597	82.897	39.5029	94.5617	85.6872
jg1038.t1	1.88349	1.40501	2.41932	6.3211	9.42761	4.10114	3.68299	4.56527	5.49329	8.04676	5.93219	7.03029	5.21246	4.45714	4.99678
jg10380.t1	14.2173	15.1162	15.1967	22.7532	17.2065	21.3118	20.0481	21.6994	21.1767	26.1925	19.6117	19.7186	17.1915	21.3849	16.8518
jg10381.t1	10.2087	12.0982	11.7117	13.0783	14.8818	12.9547	12.1196	11.8658	13.2206	19.3234	12.7998	20.4356	1.30704	14.134	12.4856
jg10382.t1	2.81131	3.18004	3.77202	2.34598	3.68768	4.58954	2.59651	4.43873	3.49151	3.22847	5.88012	4.26265	3.77739	3.16163	3.27053
jg10383.t1	0.579326	0.674317	0.519917	0.840206	1.41816	1.87196	0.76498	0.66655	1.36849	1.20216	1.697	1.47426	0	0.653312	0.908991
jg10384.t1	0.321464	1.03385	1.07863	0.702053	0.688111	1.8382	1.17284	2.69233	1.21682	2.09689	3.93901	2.12933	7.90089	2.17768	4.61189
jg10385.t1	3.49296	2.46352	2.5022	3.91158	6.0227	3.6223	3.67202	4.15519	3.23387	4.5359	4.36553	7.21193	0.245815	5.07667	5.60759
jg10386.t1	65.348	66.4123	58.657	40.6648	43.5363	47.9729	31.8599	52.261	38.7378	23.3418	51.5343	25.7447	67.8373	43.477	62.8499
jg10387.t1	28.4435	26.1203	26.4493	52.8015	52.6026	48.6637	54.9245	52.8847	50.6085	59.1775	66.308	52.5222	54.3097	54.0843	38.1109
jg10388.t1	12.8254	7.65716	9.49863	17.2382	25.6296	22.0006	15.6059	21.0842	18.8175	29.3766	20.7383	20.0977	2.54235	20.008	13.7532
jg10388.t2	5.60771	10.5035	9.66203	17.3066	14.7279	12.6835	6.79383	6.77756	7.94586	16.7544	16.8477	20.4636	5.34005	6.88493	7.60907
jg10389.t1	96.197	111.079	97.8003	122.537	108.529	114.704	140.953	132.054	119.37	158.923	118.68	122.377	98.4792	156.51	120.192
jg1039.t1	0.946934	1.29895	0.182088	0.410002	0.585922	1.12899	0.699938	2.31185	1.28463	1.96796	0.981991	0.728256	3.87438	0.607024	1.39375
jg10390.t1	7.22985	0	7.35283	7.25558	0	8.04578	12.9901	0	13.3997	13.3453	10.8756	0.750751	6.5339	0	3.92112
jg10390.t2	6.71758	15.2352	7.44164	9.40463	17.3897	16.0077	9.35698	20.6126	0	12.6572	10.4835	22.7033	0	25.6885	17.0674
jg10391.t1	2.79748	3.6767	2.95533	4.06489	2.47939	6.59998	3.91207	4.59572	3.9828	2.19712	4.55956	2.25895	5.35802	2.50086	7.61203
jg10392.t1	72.8335	72.13	65.6384	96.4477	91.0155	149.515	43.9794	79.6037	79.4581	68.2309	83.4944	55.2409	95.9787	75.0289	98.5983
jg10393.t1	4.98776	5.57928	6.16255	2.86982	3.32643	4.25286	2.52016	3.5182	2.81406	3.47946	3.98945	2.62178	4.97925	3.68557	1.82303
jg10393.t2	0.407918	0.818049	0.107768	0.031975	0.045765	0.602167	0.038379	0.154302	1.13341	0.680009	0.13805	0.064264	0.292709	0.060614	0.414454
jg10393.t3	0.243298	0.27307	0.419968	0.32031	0.15351	0.445329	0.135939	0.109575	0.206427	0.324939	0.303088	0.143004	0	1.20442	0
jg10394.t1	0	26.7066	23.4517	51.6971	61.9442	101.571	0	52.7968	0	0	36.8028	0	0	0	0
jg10394.t2	30.5417	4.72782	5.25375	8.77936	10.8195	14.7772	55.9056	7.20198	66.4725	55.0364	8.9051	55.1373	66.5636	58.3515	106.778
jg10395.t1	9.74976	9.79079	10.2037	13.6749	19.2506	16.5014	10.9757	14.3227	9.61141	21.7504	15.6677	23.2024	7.86171	12.31	12.3136
jg10396.t1	55.4289	67.6373	59.6895	43.8043	45.1454	53.9531	61.5266	60.0897	54.6828	36.9555	45.4442	39.6856	54.0727	69.3722	0
jg10396.t2	420.772	399.021	492.195	272.106	239.223	220.354	388.266	443.328	357.232	351.682	259.797	394.148	156.023	423.703	244.979
jg10397.t1	14.4593	11.7445	12.1072	25.129	25.0718	23.5773	25.6531	24.5047	23.8115	40.5449	23.6116	36.8267	30.8923	22.0324	25.677
jg10398.t1	82.0285	91.633	89.2444	224.997	234.052	218.748	196.295	211.048	183.326	263.059	257.512	259.275	290.142	194.371	218.129
jg10399.t1	26.8496	29.0454	31.1629	16.3524	19.946	15.8029	21.0311	18.2866	19.3456	41.0276	20.4215	40.3472	5.23859	24.2181	17.5171
jg104.t1	0.685093	0.522751	0.545653	0.569611	1.32431	0.829277	1.33276	1.42467	1.27467	1.45959	1.14823	1.63431	0	0.919374	1.52271
jg1040.t1	4.27076	2.56137	3.05395	12.6368	18.849	9.96065	4.03752	11.5989	8.16737	11.1365	13.3099	8.87707	17.0406	7.699	9.94514
jg10400.t1	21.8608	31.7318	11.5246	29.6199	8.02327	42.3579	10.8898	10.6395	30.6827	26.547	31.2946	29.2843	36.9626	14.2382	27.5071
jg10400.t2	57.2932	50.7673	71.3613	57.5325	63.7189	65.0462	74.1211	82.6387	65.7169	82.933	46.4601	81.6879	41.7419	81.6725	59.7644
jg10401.t1	7.41132	7.10154	7.03434	8.17889	8.19994	8.05973	12.5847	11.1187	7.29093	21.2902	10.8253	22.19	4.7098	10.2746	6.25015
jg10402.t1	25.9649	26.808	25.4456	33.5068	30.2193	38.693	32.2432	24.8793	33.655	43.273	35.093	46.9853	14.4637	26.9031	23.0242
jg10403.t1	246.349	250.534	245.721	337.79	280.248	336.589	296.175	326.117	317.874	336.566	395.174	317.859	434.315	290.043	282.433
jg10404.t1	21.1317	20.8509	25.0693	40.7049	33.7161	38.6096	44.1441	46.8707	37.6981	58.8001	40.384	48.8259	31.8244	48.6588	38.5778
jg10405.t1	28.768	31.1846	26.1422	30.054	33.172	39.4568	22.653	29.9703	26.794	32.2121	46.5137	33.0593	40.6004	32.4259	34.1483
jg10406.t1	45.3175	48.4277	39.763	65.1113	49.2389	74.0499	61.7306	63.1543	69.1011	69.1338	83.4416	65.6074	77.4302	68.093	74.8402
jg10407.t1	586.563	738.09	738.64	828.712	740.047	882.469	1218.55	1067.25	929.424	1279.68	1609.22	1189.72	532.544	1145.93	1102.26
jg10408.t1	1.22168	1.37656	1.29911	3.33117	5.17505	4.04012	1.68607	3.87984	3.5358	1.57398	10.0159	1.73432	2.8172	3.8003	4.29542
jg10409.t1	10.8897	10.3191	10.6075	11.2397	12.6374	11.2829	10.3032	9.02629	11.5943	22.1909	12.7472	22.8391	2.51358	10.685	8.1557
jg1041.t1	0.940118	1.51243	1.27216	6.70943	7.39389	4.56041	16.145	7.22153	20.876	2.97112	5.89003	2.1664	7.60135	3.45795	7.19841
jg10410.t1	46.3526	44.2855	44.6445	31.5245	27.2855	25.9317	26.8681	25.6293	19.8064	33.048	23.998	31.2195	17.8611	26.6695	19.3897
jg10411.t1	9.37257	10.7693	6.59255	11.7305	16.2342	19.1262	9.99291	13.8273	11.2955	11.2253	19.658	11.8612	13.4689	14.0435	23.8821
jg10412.t1	10.6572	9.87794	6.30541	11.1094	13.8672	14.9912	7.28717	14.2488	3.4517	11.5113	17.9735	8.6441	8.83548	10.8791	19.2655
jg10413.t1	1.52245	5.17134	2.86617	3.25506	7.00672	6.76648	7.98819	8.27488	4.98939	6.81227	16.8638	7.45555	0.929563	7.40126	11.4691
jg10413.t2	12.7254	10.7841	13.6197	28.3771	34.2499	30.7204	16.2552	30.8471	15.1683	23.8448	50.1143	26.2275	8.34603	32.1974	32.8618
jg10414.t1	13.9367	14.0048	14.1783	23.5427	38.8361	22.2483	22.3514	27.7705	18.5557	37.385	25.7082	34.2166	23.9539	24.7227	22.4357
jg10415.t1	12.6425	13.668	10.4254	14.0159	19.9807	19.448	25.4806	18.8237	20.7792	12.1002	7.53336	10.7727	9.14306	12.5878	16.2727
jg10416.t1	62.4414	60.7401	65.7772	32.4937	48.2701	46.1456	42.8028	36.1027	40.2346	38.6519	42.1802	47.1971	19.822	42.2582	44.9023
jg10417.t1	11.5092	10.6139	12.5615	31.0288	29.6789	35.5394	32.8051	27.7941	28.7775	34.6337	27.8875	33.5723	23.9472	29.2393	27.2873
jg10418.t1	187.836	190.727	250.155	204.152	376.82	336.402	163.296	129.201	184.59	195.789	301.358	139.23	148.012	124.587	115.188
jg10419.t1	10.8185	12.3699	12.2568	11.835	16.9053	21.3689	14.2774	10.7179	11.409	10.7764	24.4089	8.80706	23.7267	9.85981	8.85524
jg1042.t1	2.25576	1.03568	1.74048	1.20522	0.477233	1.7773	1.29865	1.17152	2.31372	0.710931	2.54597	0.188047	1.71884	1.3927	0.700593
jg10420.t1	5.7819	3.7991	4.51172	3.53244	4.62522	5.01683	2.86272	3.22339	3.62687	1.63593	4.3952	3.00728	0	2.84354	2.17244
jg10421.t1	35.2345	30.2945	30.058	35.7498	133.295	30.179	115.797	48.3983	45.2002	23.7193	30.7791	22.4208	16.1647	31.1522	74.9069
jg10422.t1	9.86402	8.30293	9.35398	16.4921	18.262	12.9107	16.0975	16.5575	11.3042	30.8787	19.4845	27.5051	6.10415	13.167	8.90618
jg10423.t1	10.6046	9.36027	8.79259	9.58934	7.36402	12.8705	6.65873	8.27063	9.18092	9.44027	9.32963	9.15058	4.75466	8.63543	9.30406
jg10424.t1	5.06799	3.27012	6.12859	2.91993	3.91535	3.02984	6.70422	1.71707	4.70161	7.26962	3.46643	6.93848	0	2.30512	1.18482
jg10425.t1	67.1015	45.783	63.0086	127.015	131.224	135.225	85.9163	105.192	99.0124	137.997	144.492	141.053	125.408	89.56	95.7573
jg10426.t1	4.22883	3.32603	5.43462	6.28393	5.18364	6.37434	3.75416	5.84864	5.92237	13.9085	6.41965	13.2147	0	4.43005	4.36916
jg10427.t1	10.7723	11.313	6.99698	17.0667	12.517	20.4275	11.9749	15.4267	16.4015	19.5743	20.5772	20.2899	17.3091	16.1336	14.9116
jg10427.t2	0	0.086206	0.582347	0.554622	1.28811	0.393417	0	0.774863	1.10068	0.562859	1.25879	2.12168	0.615566	0	0.705677
jg10428.t1	6.49606	5.876	4.3557	9.87698	7.22067	8.40708	9.54099	9.24974	10.972	15.2639	14.1596	14.0539	13.5189	9.13547	8.00778
jg10428.t2	1.5354	1.35132	2.42575	3.68795	6.3807	5.52017	2.43125	3.34593	3.00169	3.03606	3.26198	3.87895	4.24033	4.41817	3.63177
jg10429.t1	118.735	119.41	100.367	41.3964	47.19	34.8256	47.4617	44.1676	33.5934	49.4823	62.5963	72.5073	19.9365	52.133	58.0087
jg1043.t1	0	0	0.53193	0.080657	0.141984	0.497752	0	0.569097	0.352789	0.296756	0.829453	0.162417	0.266234	0.586326	0
jg10430.t1	23.4561	20.9184	21.9675	13.9932	20.9457	10.9237	12.0594	11.5684	10.5341	27.6151	14.7087	33.5814	0.958142	12.2581	8.52836
jg10431.t1	2.49048	3.93553	2.00372	2.10149	0.78769	3.22173	3.56067	4.03965	1.44417	1.24115	4.05086	2.96017	3.59534	2.1101	3.6989
jg10431.t2	0.226123	0.069653	0.236896	0.328957	0	0	0.119298	0.218159	0.058781	0.24127	0.619257	0.214533	0	0.380953	0.353556
jg10432.t1	35.7817	33.3521	37.3323	19.3928	23.7782	14.9428	4.43727	4.92026	5.78326	3.69488	2.43279	10.2196	2.62556	2.74628	3.93194
jg10433.t1	0	0	0	0.156243	0	0	0.221701	0	0	0	0	0	0	0	0.876143
jg10433.t2	6.75139	4.80743	5.21175	10.0886	24.6492	11.7225	6.72457	8.28478	8.90894	12.6552	18.1018	12.1128	33.0455	6.99386	16.5124
jg10433.t3	0	0	0	0	0	0	0	0	0	0	0	0	0	0	0
jg10433.t4	0.021568	0	0.100399	0.145669	0.29176	0	0.040986	0.124694	0.422603	0.049126	0.033736	0.105218	0	0.589189	0.635474
jg10434.t1	0	0	0	0	0	0	0	0	0	0	0	22.6091	0	0	0
jg10434.t2	82.0547	65.1189	95.58	79.9755	130.637	130.128	89.9861	92.273	63.0401	126.158	102.212	132.446	18.2959	84.228	62.0365
jg10435.t1	42.6639	39.98	39.4776	43.1989	30.6739	31.6372	32.3177	33.2349	28.8069	40.0424	23.3221	39.343	23.7059	28.6005	27.5278
jg10436.t1	0	0	6.73194	5.01621	7.86293	7.57752	0	0.013376	0	0	2.00269	0	0	0.356035	0.031072
jg10436.t2	7.32944	6.87692	0	20.1565	28.5009	16.9376	72.4289	27.1449	20.6915	39.6532	35.7171	28.1213	36.2132	33.8879	34.5029
jg10437.t1	22.8404	22.2646	21.283	26.3673	27.0268	30.2716	37.3412	27.6982	26.9933	31.1925	34.9715	30.1138	31.4707	31.0903	27.1467
jg10438.t1	99.0918	127.355	152.282	61.9191	54.4253	58.844	60.652	91.7477	30.857	16.0715	121.438	29.3616	0	80.2934	3.79892
jg10438.t2	81.1441	143.323	116.954	169.353	164.982	73.8465	608.118	127.952	209.294	371.783	132.142	225.476	205.05	258.644	210.245
jg10439.t1	38.5916	27.4865	38.5668	5.41035	4.91641	6.45587	9.17795	8.4505	6.63789	4.99315	11.6616	7.69358	0.845158	21.4281	4.08274
jg1044.t1	0	0	0	0	0	0	0	0	0	0	0	0	0	0	0
jg10440.t1	51.2805	57.4534	55.9214	20.122	21.7702	16.1252	18.5362	18.7596	25.1225	15.3125	25.6	17.1884	34.4973	33.8357	19.9734
jg10441.t1	2.2533	1.43393	0.632183	2.51811	2.81004	4.67183	2.08257	4.82425	0.968931	4.44935	7.40475	4.29521	0	2.43461	4.55746
jg10442.t1	0.857976	1.8985	1.68425	7.64273	12.1674	4.60807	2.18178	3.96397	2.52886	4.90259	6.74394	4.31924	1.64236	3.67332	1.8272
jg10443.t1	1.54286	1.94745	1.46183	4.68528	9.857	4.25867	1.36677	2.38229	0.928678	2.77758	4.9474	2.93992	0.891482	2.52116	2.69406
jg10443.t2	0.132493	0	0.121576	0	0.114543	0.139254	0.068312	1.08044	0	0	1.16062	0	0	0.235073	0.872838
jg10444.t1	46.2268	45.0353	46.3754	41.3062	34.5348	49.3561	36.1024	43.6908	39.4658	60.6543	42.273	58.5178	21.6514	49.6458	42.2864
jg10445.t1	4.34309	5.04708	6.79908	3.53859	3.66097	4.62175	2.11802	3.80615	1.92878	23.0871	2.15861	28.3266	0.205254	2.62602	1.88474
jg10446.t1	19.8181	18.0505	16.627	15.9004	19.6794	17.968	17.406	19.2775	15.279	12.9909	18.562	17.0422	12.83	19.2721	18.0048
jg10446.t2	3.83231	3.72021	3.57637	2.85714	2.60709	2.54171	2.6	2.29368	1.37892	2.71215	2.11857	2.01589	0	1.26377	2.31188
jg10447.t1	14.3855	11.8437	12.9425	19.7465	18.9737	26.5485	15.4561	9.49608	16.0171	32.4714	24.3716	50.5955	1.75906	11.0796	6.68979
jg10448.t1	0.496096	0.280342	0.577899	1.42674	4.33638	4.22409	0.898122	2.40442	2.4533	1.08475	2.70223	0.859558	5.57886	3.31251	2.8522
jg10449.t1	47.7113	45.7422	44.0328	46.6101	75.408	57.166	40.3572	61.2133	50.9018	38.4138	69.6702	42.3086	69.7444	55.2796	66.1391
jg1045.t1	3.03633	5.67018	3.41037	5.13354	9.07123	8.80285	5.56627	8.476	4.82158	3.76363	4.74672	3.41191	6.38243	6.72421	11.4147
jg10450.t1	28.1987	26.809	31.6702	41.2971	43.028	40.2585	30.7645	37.1123	33.7522	55.5713	37.6442	54.1004	34.6518	31.4817	29.1901
jg10451.t1	37.6177	28.8985	31.2535	11.3088	6.56079	10.5653	11.8766	8.27051	9.80132	11.6434	8.34831	14.4826	5.68932	9.99125	7.12248
jg10452.t1	18.0215	14.7463	17.462	72.5047	114.871	130.625	90.7849	68.7077	89.9774	200.126	249.165	207.12	123.182	99.7982	134.51
jg10452.t2	1.08297	0.780461	0.253721	2.57663	3.42058	6.2243	3.60906	3.86134	6.69894	3.36927	11.8469	4.57501	0.938876	4.00406	9.25309
jg10453.t1	0.633481	0.338828	0.299863	0.929523	0.668941	0.459895	0.474296	1.14469	1.14259	1.73346	1.17043	1.98159	0.914055	1.15317	1.27777
jg10454.t1	99.1974	107.611	109.217	75.8067	93.6891	78.5873	64.0228	75.637	66.2438	75.4931	81.656	75.7615	64.4254	65.5523	75.3387
jg10455.t1	0.731517	0.864306	0.774094	1.90125	1.5508	2.9904	0.57895	1.97917	1.13293	0.606182	2.4568	0.797996	3.63567	1.42668	1.95574
jg10456.t1	374.54	310.461	353.498	803.135	610.973	978.358	668.892	690.721	943.861	668.07	708.793	613.139	567.621	725.28	695.584
jg10457.t1	53.7556	47.0522	56.3818	60.3678	54.7812	66.4935	53.5579	47.4019	54.1755	67.7374	52.5289	64.8428	51.6889	47.7433	39.2622
jg10458.t1	4.08186	4.16557	3.994	5.32464	4.75264	4.79576	4.7419	4.40894	3.90157	9.51457	4.23441	9.90152	2.44145	4.31359	4.09133
jg10459.t1	291.787	260.698	322.419	389.586	703.897	347.037	325.54	362.158	396.35	318.523	320.727	256.182	510.246	363.869	438.64
jg1046.t1	35.2097	35.8656	33.1094	25.6951	31.1282	32.3633	32.4175	36.6784	24.9203	50.893	45.4625	48.2741	31.5017	35.1683	26.1019
jg10460.t1	36.0679	28.2014	39.9228	111.801	132.559	86.1802	93.434	93.4288	69.3242	159.045	101.834	113.904	41.2661	84.0012	75.5849
jg10461.t1	18.3974	15.7891	16.3828	25.2804	29.1351	31.2582	22.2536	27.0983	25.1015	40.4126	33.8797	42.4976	21.369	25.0937	28.1911
jg10462.t1	0	0.230819	0.212554	1.63695	2.13183	1.43266	0.991965	1.7462	1.06358	0.736731	2.20229	0.82973	3.28457	1.35296	3.93285
jg10462.t2	2.04919	1.30747	0.701094	1.72923	2.31767	2.7667	1.72587	2.53044	1.3903	1.95349	3.42233	2.69213	1.48998	2.03867	2.10711
jg10463.t1	2.00434	1.75517	2.21199	6.61884	10.0504	5.13345	3.99249	6.8662	5.65848	8.99976	7.63798	6.81406	7.08511	6.61369	8.49228
jg10464.t1	0.86401	0.544892	0.969162	1.76849	2.25355	1.22521	0.926108	1.61631	1.28136	5.97117	1.04623	5.70892	0	1.46929	0.642629
jg10465.t1	13.6781	10.969	12.1503	12.9796	13.4036	12.3095	12.2767	11.5684	12.7712	22.9648	13.8865	16.5189	15.0561	13.6752	8.06351
jg10466.t1	6332.68	5942.3	7615.09	28.4387	0.043342	318.721	0	933.552	582.242	0.451094	13.4876	1.04153	0	1465.13	0
jg10466.t2	10.8663	19.1118	1.5089	17.0467	155.62	8.24592	512.654	47.6169	4.77344	8.73295	0.275386	7.87705	79.1393	2.19228	13.7489
jg10467.t1	10.7842	9.43607	8.0281	12.0782	13.9266	14.4362	14.0892	14.2826	12.5977	18.844	14.0688	19.5587	12.6132	14.5443	18.8125
jg10467.t2	0.058158	0.28053	0.251374	0.186844	0.045393	0.013582	0.003679	0.082679	0.011759	0.238751	0.13432	0.048408	0	0.401476	0.074925
jg10468.t1	11.9421	10.2912	10.464	43.9164	82.3851	68.9467	30.8385	50.2925	42.7317	38.8051	47.466	33.467	59.9316	43.8789	49.7856
jg10469.t1	43.6688	47.8273	41.4097	40.0502	45.7827	36.0209	42.3765	40.4302	39.3662	38.7897	38.3566	39.1526	6.07772	41.1313	36.5436
jg1047.t1	19.7975	17.1196	18.908	8.69282	10.0263	9.98985	11.4614	8.77118	4.57877	25.199	8.19773	25.705	0	5.57136	1.91067
jg10470.t1	111.386	138.371	120.901	67.471	82.1872	89.6541	50.9661	70.8852	54.8929	46.5033	64.149	49.6939	48.5107	52.236	76.8881
jg10471.t1	6.12449	5.18543	5.67036	12.9721	18.7573	11.9818	10.2241	11.0709	10.0067	18.7842	13.3253	17.2346	6.59008	11.8683	13.0158
jg10472.t1	42.7693	53.6016	37.3443	47.5273	45.3189	46.781	58.6614	62.0557	41.6176	58.536	60.4977	58.0717	31.6442	59.3631	57.4987
jg10473.t1	12.8085	14.1144	12.7393	21.2388	21.6171	17.076	18.6958	17.476	17.9869	30.6092	18.1902	33.1342	8.55145	17.1525	19.7238
jg10474.t1	1.0196	1.60677	1.30392	0.204632	0.83766	0.904559	0.664119	0.37307	0.384498	0.366996	0.28965	0.415029	0	0.532077	1.4997
jg10475.t1	25.6017	26.3082	27.0424	8.01445	7.34342	8.45654	7.25227	12.0192	9.25917	8.30059	5.49709	7.42683	5.95468	10.0376	6.06702
jg10476.t1	5.48532	5.19287	4.44599	0.866066	1.16571	1.04595	11.875	6.3629	3.14237	3.91528	4.7207	2.89812	11.3306	12.0571	10.0788
jg10477.t1	73.249	69.3487	67.8325	66.1979	73.576	76.6362	54.9967	77.8083	57.6216	56.4191	55.9618	51.2993	77.315	59.7107	95.169
jg10478.t1	0	3.45359	0.907012	0	1.2036	0	0	0	1.54459	1.77396	4.7557	0.834022	0	0	2.91013
jg10478.t2	10.1987	9.84611	6.31816	11.2668	13.9493	18.6454	10.1861	23.1987	11.6407	9.92347	24.02	11.496	12.2141	17.6172	18.966
jg10479.t1	4.10632	6.86312	6.24817	14.839	13.5843	25.2506	5.552	8.25289	10.4475	11.9214	13.7622	16.2324	3.19742	7.83527	9.15929
jg1048.t1	21.4597	23.3826	21.7741	27.968	27.4638	25.3111	20.966	24.7899	26.5869	33.4492	25.6394	29.6523	4.62378	23.0364	19.1584
jg10480.t1	3.71853	3.23635	2.25107	4.79462	4.47773	4.4032	2.54117	3.70093	3.54332	5.4372	5.65612	5.51058	2.42586	4.33544	2.84708
jg10481.t1	0.930276	1.48288	1.5613	1.50378	1.4678	1.01311	1.18502	0.330825	1.5904	1.71143	0	1.6708	0	0.798054	0
jg10482.t1	3.38208	2.9468	2.79836	3.58516	7.04914	3.21759	2.77296	3.88188	1.38176	2.5334	5.41512	5.92459	4.04623	6.76831	5.3789
jg10482.t2	0	0.329143	3.032	3.3425	4.06639	3.64584	2.23405	2.75644	1.02113	2.07279	7.80005	0	0	4.14708	2.62845
jg10483.t1	0	0	0	0	0	0	0	0	0	0	0	0	0	0	0
jg10483.t2	5.72443	7.57358	6.84762	6.20365	7.85796	7.73661	4.55696	11.2414	3.85006	4.70286	11.998	5.59221	8.96118	7.90987	16.2224
jg10483.t3	6.27708	6.1418	5.66823	5.87376	7.47811	6.90383	3.1986	10.5829	4.43961	4.38021	16.019	6.45223	13.1975	7.17392	12.887
jg10484.t1	19.8492	19.6698	18.4611	23.9176	17.3573	20.7011	13.4641	16.9458	20.6096	24.3773	22.3951	19.1922	4.55093	18.0355	15.9913
jg10485.t1	56.0152	47.9319	50.6224	33.7303	33.1551	29.8788	30.831	45.8535	27.9159	35.0955	41.537	34.2109	36.8478	46.7418	49.5884
jg10485.t2	12.4331	17.5702	8.13905	25.6007	11.1384	28.7395	21.559	3.78543	28.2148	6.5384	7.76326	5.27743	0	2.35095	2.56725
jg10486.t1	3.83661	2.88119	2.89404	3.49105	3.62984	3.57028	3.13867	4.47541	2.51708	10.0442	3.51136	12.0845	0.546952	3.0244	2.29307
jg10487.t1	9.25638	7.82681	7.38367	11.3954	12.0872	13.8231	12.7326	19.6975	12.465	24.0399	19.0596	21.7503	13.1355	14.9349	18.2581
jg10488.t1	28.9329	24.9259	28.3881	56.9609	89.9551	67.4442	42.7348	51.1658	48.7285	63.7727	52.6514	57.1624	92.1667	48.2866	58.5651
jg10489.t1	2.29647	2.46884	2.68519	2.93245	6.03188	7.48735	6.70053	10.4222	6.46807	6.60603	13.7152	10.2245	3.06243	8.83046	10.9153
jg1049.t1	15.7098	13.9946	11.749	11.9128	11.6867	12.5111	10.0343	10.0599	10.6415	11.9309	9.81514	11.6545	7.67277	10.4776	11.2785
jg10490.t1	31.7675	34.5834	26.8103	29.9374	39.1297	32.2254	41.2151	46.4388	43.6789	23.1013	28.2198	22.3723	38.5846	31.905	41.1581
jg10491.t1	86.0576	68.6455	79.0269	93.3442	72.2873	63.4275	82.0487	69.6239	57.5566	82.0221	49.3378	75.0876	83.2106	57.1165	55.4791
jg10492.t1	2.66317	1.20085	1.3147	3.29563	5.87727	4.7154	1.98294	3.81798	3.1256	1.76772	6.29368	1.98095	3.56258	4.11283	2.93327
jg10493.t1	248.428	232.439	237.994	15.5982	16.0605	14.3924	28.942	26.7523	19.8854	17.6179	17.44	20.5475	17.9332	39.1593	30.4786
jg10494.t1	31.2976	33.3753	29.7491	12.4487	12.5551	15.2142	9.15558	19.924	8.66981	11.0156	27.1291	10.4545	10.063	15.7337	12.826
jg10495.t1	16.8268	9.67653	7.44468	8.88289	22.6591	14.9109	6.40311	6.90417	0	14.0179	16.9231	11.6511	0	13.2577	0
jg10495.t2	0	0	0	0	0	0	8.2119	0	0	0	0	0	0	0	0
jg10495.t3	0	0	0	0	0	0	0	0	0	0	0	0	0	0	0
jg10495.t4	0	0	25.0973	0	0	0	0	0	0	0	0	0	0	0	0
jg10495.t5	22.2337	18.4199	1.24867	7.06241	2.52232	7.46594	0.308761	7.13111	11.6854	7.32354	14.7181	2.49701	18.7439	11.9301	24.3366
jg10495.t6	0	7.84616	0	2.43739	0	0	0	11.9296	2.6724	0.430145	2.90884	9.69403	0	0	1.03984
jg10495.t7	0	0	0	0	0	0	0	0	0	0	0	0	0	0	0
jg10495.t8	0	2.29808	2.78689	0	0	0	0	0	0.497377	0	0	0	0	0	0
jg10496.t1	57.4727	50.3557	54.029	76.3127	65.0266	69.4541	74.9241	76.6809	72.4603	110.987	90.2991	120.889	45.1099	72.5427	63.1816
jg10497.t1	3.24925	2.79989	3.53053	2.86694	3.15134	2.62352	2.04603	2.44082	2.2778	2.80392	2.87663	3.07876	0	1.80474	2.03119
jg10498.t1	93.3418	94.3652	87.223	152.675	196.062	200.432	120.86	133.544	114.139	163.608	165.909	164.589	130.743	135.296	148.276
jg10499.t1	12.9819	15.3612	12.3433	24.8127	28.0394	24.9817	28.615	30.6249	25.2744	29.7523	30.908	28.2253	23.7254	27.5936	28.8468
jg105.t1	0	0	0	0	0	0	0	0	0	0	0	0	0	0	0
jg1050.t1	6.50068	8.12131	5.63757	10.7033	11.5953	10.7652	12.3365	14.4766	11.0192	13.4727	19.6908	11.261	13.3596	14.5132	14.1895
jg10500.t1	43.9623	43.4197	44.7672	20.5451	20.9956	25.6081	24.2203	24.6719	22.9143	25.5967	22.5739	23.3362	8.65873	24.3073	23.8929
jg10501.t1	12.6618	13.0697	13.2006	72.7578	54.2041	43.4443	25.0706	63.4398	41.8719	43.7298	68.9549	41.9013	139.566	57.2106	75.0444
jg10502.t1	109.577	126.79	113.8	119.707	122.006	189.448	132.186	156.204	174.129	138.062	237.411	139.372	194.385	139.276	190.223
jg10503.t1	0.552759	1.45826	1.6203	3.53415	3.98972	3.07694	3.09726	4.58754	1.10723	3.33762	6.60088	0	0	4.08401	5.88524
jg10503.t2	0	0	0	0	0.184935	0	0.944437	0.056592	2.89133	0.051707	1.0482	3.01388	0.393978	0.057377	0
jg10504.t1	64.3981	69.7743	63.9477	28.4353	32.3059	35.7917	56.6722	30.758	34.6723	32.1763	40.0125	53.7528	9.8686	42.6197	35.611
jg10505.t1	2.80003	1.78787	1.99191	0.855767	1.18613	1.36255	0.530252	2.56984	0.376234	0.344296	0.328114	2.65529	3.60617	1.80772	1.77875
jg10506.t1	85.9716	85.1148	65.4329	41.099	28.5998	50.2719	144.737	61.915	159.667	58.1627	36.1093	47.3217	19.1065	53.3236	66.9722
jg10507.t1	198.292	160.643	188.384	226.563	282.996	326.18	293.707	298.771	295.387	329.224	367.474	306.366	147.482	340.329	350.938
jg10508.t1	36.6316	33.8631	49.7225	42.462	54.2769	56.2931	64.4138	43.7546	37.4249	165.366	43.5167	182.315	1.64037	45.3979	26.0151
jg10509.t1	102.056	98.2704	115.579	102.987	93.7909	101.641	136.072	67.0606	83.7608	175.429	72.5848	168.602	1.95876	67.7396	48.6445
jg1051.t1	0.775966	1.0896	0.970314	0.615573	2.12858	3.13593	3.00187	1.72628	2.89115	0	1.27327	1.63702	0	2.94904	0.889776
jg10510.t1	19.3539	19.3207	22.6291	26.8046	28.4489	23.072	26.8259	21.4508	20.4706	42.9832	23.9781	45.8303	11.505	23.5908	21.3664
jg10510.t2	0	0	0.024648	0.021402	0.079345	0.237312	0.015928	0	0	0.075516	0.040469	0.036744	0	0	0
jg10511.t1	1.10394	1.27783	1.41464	5.33631	5.88204	5.54944	1.84561	3.85875	4.15542	3.34407	5.72702	2.67121	3.87541	3.10271	4.54232
jg10512.t1	0	0.783405	0.417188	1.42224	0	2.05334	0	0.393123	1.11008	0.482334	0	1.54824	0	0	0
jg10512.t2	0.443051	0	0	0	1.49296	0	0.661461	0.478869	0.323291	1.36097	1.13207	0	0	0.649218	1.23484
jg10513.t1	5.76841	4.31494	4.75125	4.90398	5.41986	4.5671	4.46727	4.48896	4.32019	5.41182	3.58585	4.55378	1.31485	5.21516	2.97534
jg10514.t1	7.96852	8.01359	8.52796	12.8469	23.1373	12.2766	6.80366	12.1854	11.13	10.3097	13.278	10.1167	8.33976	12.6507	14.1655
jg10515.t1	7.09958	7.67458	6.18198	5.28718	7.43761	5.82944	5.38354	4.55656	5.31177	5.05469	7.21908	5.64221	0.665425	6.25961	3.82493
jg10516.t1	5.7459	6.00333	4.39442	31.1605	10.3136	16.6404	5.14353	7.3258	9.895	11.8565	10.84	10.5125	2.23245	8.00437	5.67023
jg10516.t2	0.036134	0.051383	0.017421	0.06257	0.086515	0.041439	0.030557	0.037337	0.086239	0.096543	0.092773	0.098317	0	0.095009	1.47736
jg10517.t1	44.693	44.2818	45.0277	38.142	36.7243	33.1977	39.3	37.0251	33.9623	43.3726	37.5668	43.5981	28.5185	32.7865	32.7612
jg10518.t1	3.14876	2.50116	2.36705	8.88418	15.7627	9.61187	7.14652	10.0614	8.52966	13.8879	12.8048	12.7966	8.44284	7.37025	7.41229
jg10519.t1	15.1643	16.9398	15.2241	21.1892	21.4263	24.9001	20.8148	20.2317	22.4031	23.3209	18.6424	25.1479	21.1757	19.9516	19.6777
jg1052.t1	0	0	0.482523	0.624177	1.06294	0	0	0.830046	0.32092	0	0.700272	0.404146	0	0	0.356891
jg1052.t2	0.69321	0.714597	0	0	0.004349	1.24625	0.359098	0	0	0	0	0.002596	0	0	0
jg10520.t1	33.0864	24.104	22.8579	31.0843	40.8292	41.5114	26.4841	28.953	41.0815	37.1652	36.703	39.7196	25.2223	30.472	41.0342
jg10521.t1	0	0.013554	0	0.006838	0.297116	0	0.193749	0.003552	0.018246	0	0.110991	0	0	0.087717	0.291424
jg10521.t2	13.4724	14.7652	12.2809	24.8863	33.5826	39.2276	26.6558	33.8683	25.9864	31.5609	58.3561	40.8488	81.0954	33.2107	39.4075
jg10522.t1	17.3732	15.1335	15.612	14.5871	16.1077	14.2168	11.4472	11.9517	12.878	15.6364	13.2047	17.6089	6.28517	14.623	11.8808
jg10523.t1	84.1309	77.2554	72.8133	35.3879	50.0104	37.5212	19.044	28.1205	19.6109	21.1661	47.0558	23.6506	12.3311	37.9019	32.1181
jg10524.t1	124.097	114.364	97.076	32.4268	44.4174	40.412	28.5293	47.7274	25.9612	19.4519	59.4599	21.2312	78.293	42.6469	56.7095
jg10525.t1	7.94181	11.4565	10.5256	5.7527	9.25497	7.98135	1.58208	6.61072	3.85767	7.89041	5.66063	7.28272	4.00197	8.20873	5.59334
jg10526.t1	0.179968	0.572643	0.211824	0.630004	0.631018	0.615101	0.231334	1.29794	0.781235	0.246682	0.927301	0.922246	0	0.64097	1.4059
jg10527.t1	2.34509	2.20737	2.12629	3.92952	4.57581	2.80013	2.99008	8.87439	7.37756	4.4957	6.71852	4.93771	8.4719	5.15721	5.08418
jg10528.t1	2.09565	3.49425	3.27543	0	0.952816	0.962786	0.512947	1.00456	0.896197	0.525551	1.44308	1.18304	6.28676	2.07181	1.9701
jg10529.t1	23.8567	16.6365	18.9116	19.8836	11.5441	10.9521	8.98235	10.4654	8.91343	10.7934	9.64177	15.4781	14.9165	14.1767	11.4515
jg1053.t1	0	0	0	0	0	0	0	1.38896	0	0	0	0	0	0	0
jg1053.t2	0.315423	0.381171	0.454645	0.732968	1.22791	1.86141	0.503462	0	0.81602	0.636821	1.32002	0.659021	0.199334	0.673787	1.10495
jg1053.t3	0.316072	0	0	0	0	0	0	0.343033	0	0.657381	0	0.953677	0	0	0.064863
jg10530.t1	10.9359	9.17668	13.787	13.3052	10.5651	11.0878	9.32568	8.91395	7.81519	17.5854	7.49144	19.8833	1.53545	8.33269	5.49625
jg10531.t1	22.5027	23.4258	19.3872	32.1869	27.4308	25.1517	25.7784	31.3239	23.2794	31.418	26.797	30.6974	46.3711	25.6792	29.9423
jg10532.t1	148.886	166.785	144.902	84.4613	89.2826	75.3424	144.091	60.5382	60.0485	73.6411	44.8549	92.4228	78.4437	88.0035	77.4556
jg10533.t1	2.72706	3.35022	2.82278	1.0343	0.864414	1.39425	0	2.13108	1.51403	0	1.27169	0	0	0	1.04045
jg10533.t2	0.496225	0.322634	0.16827	0.268215	0.45205	0.084521	0.965546	1.4278	0.60507	1.73119	0.46688	1.96468	1.52026	1.98545	0.155846
jg10534.t1	166.073	172.381	182.988	331.456	425.558	458.918	172.454	113.707	192.568	183.836	106.984	184.076	76.2604	159.539	151.319
jg10535.t1	1.63635	1.97489	2.07652	2.29561	2.48195	1.12548	0.66265	1.12991	0.296756	0.881739	0.546249	1.64323	1.79038	3.66022	0.032217
jg10535.t2	18.3263	16.2584	11.2495	1.50982	3.67639	0.991629	23.9733	0.418874	1.15458	0.723823	0.330958	9.79911	0	3.96127	3.65302
jg10536.t1	6.24327	5.95459	7.89381	9.15395	9.30873	6.23586	5.08731	7.79531	5.43081	6.22855	5.07649	5.51973	9.95541	6.25185	7.28166
jg10537.t1	14.2292	15.6596	16.9951	15.8864	19.2918	15.7591	12.5144	15.0419	14.8206	26.5464	13.2361	23.5916	22.1317	15.0115	14.6125
jg10538.t1	17.9846	15.8118	16.1199	7.81366	13.2797	7.23118	8.39931	10.1166	7.57764	11.4466	7.91383	11.4248	1.38159	9.4881	6.80356
jg10539.t1	41.7214	36.6224	36.7741	93.4667	107.998	86.4258	54.7737	75.3817	66.2638	67.9976	83.5294	55.8053	82.2491	63.0748	86.1179
jg1054.t1	0.902983	0.412247	0	0	0.637156	0.344118	0.324574	0	0.076652	0.640413	0.777247	0.635441	0.564229	0.101098	0
jg10540.t1	19.9703	19.3804	18.4956	12.2043	10.1552	11.5987	14.3486	11.736	10.2182	10.6296	9.08811	15.2241	14.6451	15.8583	7.88273
jg10541.t1	33.0792	27.9407	26.9052	22.3828	21.2919	22.72	31.4121	42.6137	36.9186	14.3787	28.5622	14.6083	63.1478	26.876	56.5643
jg10542.t1	14.8996	13.4698	12.8466	23.6309	23.2655	23.5602	26.7644	23.3549	24.1946	30.8295	23.0184	28.9321	27.1455	25.3056	25.5077
jg10543.t1	1.04792	1.07675	1.76701	6.47409	5.85585	6.59221	3.23657	5.15637	4.80736	5.7008	5.90164	5.90407	5.89508	5.40505	7.80778
jg10544.t1	2.18496	2.09964	3.15679	5.17772	1.34335	2.36402	0.937418	11.0693	4.27315	10.7859	8.49301	8.71457	3.04076	8.43912	9.64281
jg10544.t2	5.1977	5.96817	1.93371	1.65597	5.34771	3.69795	2.50868	0.943573	2.32831	2.36295	4.32976	2.99981	5.64497	2.43835	3.18031
jg10545.t1	3.5231	4.15136	3.55345	2.54538	1.90721	0.409383	1.80036	4.9318	3.44631	5.90346	4.2166	6.96978	0.879757	4.26337	2.85327
jg10546.t1	2.5044	2.01913	2.63761	5.07778	4.45903	4.04559	3.18308	5.34559	2.94849	6.9239	4.83827	7.2219	1.30174	4.77305	5.19114
jg10547.t1	0	0	0	0.14523	0.180103	0	0	0	0	0.037285	0.053269	0.102574	0	0	0
jg10548.t1	1.03718	1.02765	1.43226	3.79938	4.48692	4.1007	2.80449	2.93307	2.35715	4.08086	3.23324	4.2757	2.09416	3.51233	3.21493
jg10549.t1	3.46983	2.89405	3.07841	6.7995	13.6785	7.59222	6.10147	7.67183	5.86691	12.6189	9.76659	10.876	4.8585	7.31	9.22538
jg1055.t1	0.071726	0.964136	0.536023	0.358001	0.771195	1.65735	2.22203	1.26789	1.17486	0.35148	2.40637	0.339382	0.558332	0.541939	0.315299
jg10550.t1	11.1949	7.71274	8.58755	12.3345	8.34151	12.899	11.4706	9.2468	11.0212	11.8362	9.74955	12.9922	9.37843	9.22891	9.73119
jg10551.t1	52.753	55.0586	52.7212	35.3242	24.7513	26.1608	36.6894	33.4564	35.2469	29.8257	27.2547	32.0902	32.7972	39.4821	25.7589
jg10552.t1	77.7272	73.7391	57.2782	51.4127	43.9449	49.6508	59.1623	54.0673	47.9296	53.3023	66.0195	61.98	31.615	62.2311	47.6198
jg10553.t1	11.166	13.327	11.1909	14.6693	16.3321	16.3858	13.8962	14.7823	11.5031	17.8839	12.9983	18.7881	9.64684	14.8113	17.2889
jg10554.t1	13.0781	14.8152	14.5288	2.91079	5.59462	4.29522	2.38016	2.6407	2.2397	2.13967	1.43309	2.20623	1.15073	2.73295	1.97895
jg10555.t1	0.092053	0	0	0	0	0.204552	0.902559	0.649688	0.787039	0.520961	0	0	0	0	0
jg10555.t2	0.121441	0.36788	0	0.453553	0.284361	0	0.011563	0	0.027509	0.0118	0	0.354741	0	0.558466	0
jg10556.t1	20.367	17.938	21.3627	18.7571	17.916	20.2715	17.2234	23.3271	20.0742	17.6654	17.5381	18.0179	15.3261	20.5663	22.6864
jg10557.t1	24.7543	17.7341	28.136	38.9662	58.4416	38.5109	20.2842	28.3762	19.5841	20.9908	32.5697	23.3322	28.7164	24.1063	34.0617
jg10558.t1	36.5268	29.1496	31.8534	43.1153	56.3668	67.4751	35.7537	51.8396	44.8355	42.7416	58.5894	37.7736	34.1861	53.8913	72.0507
jg10559.t1	21.1471	18.0422	16.6534	12.9322	13.6168	15.5619	5.95737	11.482	10.4059	8.25015	13.0842	18.9717	4.90755	12.8502	12.4531
jg10559.t2	24.0373	20.1417	18.0542	9.20207	11.0546	11.3623	9.56936	10.8765	12.8978	10.026	15.7991	1.18458	5.6181	12.0901	13.9817
jg1056.t1	87.9886	0	92.8752	0	0	0	0	90.6904	0	0	1e-06	0	56.174	0	0
jg1056.t2	0.115796	98.7515	1.3012	69.1513	78.1839	78.4188	74.4431	0.088846	75.5808	61.2617	90.0196	60.7499	0	62.3933	67.9842
jg1056.t3	0	0	0	0	0	0	0	0	0	0	0	0	0	0	0
jg10560.t1	51.0593	39.2719	29.9719	26.1068	41.0842	42.3972	21.8158	43.0984	35.4315	32.5433	42.4246	31.7613	30.6567	35.5751	42.7914
jg10561.t1	3.57578	3.44626	2.78866	5.10342	5.7345	5.0398	2.87871	4.96686	3.55621	3.67998	5.39457	4.84108	9.59859	4.81827	6.07623
jg10562.t1	1.35136	2.20171	1.81381	1.642	1.7035	2.75383	1.2545	1.88973	1.8038	2.347	3.51433	2.12983	2.59048	3.04704	1.81366
jg10563.t1	5.67869	7.74552	9.68545	11.4079	11.086	14.3297	4.00137	9.91212	6.91052	5.57206	12.5935	6.75949	11.2857	10.3958	10.402
jg10564.t1	15.2554	12.9007	16.0182	14.8171	13.8702	11.9608	16.9327	13.3609	12.1327	28.2869	12.646	24.3265	1.90198	12.7507	6.93007
jg10565.t1	37.4841	37.2139	33.5053	58.8339	41.572	65.652	52.1686	8.01959	30.3114	49.6931	51.9179	38.5294	16.1632	56.9063	55.6418
jg10565.t2	0	0	3.30372	0	5.13222	0	0	48.1686	36.8875	0	0	0	0	0	0
jg10566.t1	3.30252	3.53317	2.26107	7.15494	11.3264	8.50391	5.98777	7.8178	6.95352	8.49877	6.97952	7.37292	5.37463	7.48367	7.94053
jg10567.t1	1.18907	0	0.607384	0.256836	4.5385	1.52641	1.00137	0.826811	0.463444	3.42616	1.32507	3.30016	0	0.811592	0.48144
jg10568.t1	1.19788	0.782952	0.83451	0.73203	0.87308	2.92591	0	1.16847	0.655356	0.63476	2.32433	0.863043	0.880376	0.398042	2.15008
jg10569.t1	12.4619	10.5904	10.6826	8.91516	11.5477	9.9188	9.24742	8.90718	10.7449	11.0594	9.4942	10.3286	8.53426	8.8344	10.8894
jg1057.t1	0	1.73759	0.456659	2.92713	1.42712	2.47882	7.55558	4.50023	8.55808	0.997519	2.05557	2.08657	6.0738	2.17458	3.74357
jg10570.t1	6.06435	8.22098	4.81756	9.2819	10.4558	11.9661	7.50203	6.32271	4.5243	9.40536	9.41099	8.95557	3.81922	9.04016	8.34418
jg10571.t1	5.97318	5.74401	3.35792	8.37016	7.84111	11.1283	3.14757	10.9239	6.51662	7.90831	6.51648	8.50328	9.90293	8.28301	6.87492
jg10572.t1	5.91471	3.16239	5.55778	9.14173	7.95717	12.8531	6.65773	10.6523	6.07916	11.5724	11.5583	11.3039	12.2847	9.50879	8.89628
jg10573.t1	1.50794	1.19957	1.35381	6.25683	6.29016	7.7011	2.20305	3.56997	3.41692	5.43943	4.78766	5.92976	0.912552	3.41305	2.43929
jg10574.t1	1.18864	1.32253	1.26123	1.00252	1.73391	2.267	1.43571	1.5378	0.983826	1.85258	2.09153	2.18215	0	2.28598	0.717206
jg10575.t1	4.1864	5.54569	5.85484	11.0207	12.4626	14.072	8.52309	9.35725	9.61443	12.3884	11.8657	15.9578	10.9111	9.19973	10.4141
jg10576.t1	1.06485	1.66015	0.369371	0.357118	0.166612	0.720263	1.45372	0.966312	0.970789	0.16659	2.03899	1.14751	8.70726	1.68539	1.81428
jg10576.t2	77.9843	123.513	120.523	61.2764	25.6952	269.405	84.2237	127.69	84.9392	76.5444	65.4508	62.0343	64.9186	127.814	132.89
jg10577.t1	0.080884	0.246216	0.222626	0.902041	1.81267	0.507734	0.140411	0.223677	0.39737	0.210185	0.754145	0.378344	0.169621	0.201027	2.72833
jg10578.t1	1.48448	1.64764	0	0.547819	1.83617	1.39223	1.14357	3.62674	1.68922	0.280235	1.22128	0.740081	0	1.23191	0
jg10578.t2	0.322221	0.025699	1.18968	1.26707	1.17256	1.41375	0.056157	0.037788	0.035268	0.786892	3.74765	1.68575	2.09995	1.63024	6.59352
jg10579.t1	14.2934	10.9448	12.296	24.7114	29.3126	25.3497	17.8638	29.4585	20.6985	17.6595	28.954	25.8788	27.5896	27.8095	28.8112
jg1058.t1	0.177468	0.580812	0	2.04402	0.752333	1.77792	1.01385	0.548019	0.788138	0.080473	0.451677	0.589921	0	0.703077	0.092598
jg10580.t1	5.22635	5.79912	6.73091	10.1701	13.3385	11.1795	7.88995	10.5529	8.91131	13.1295	12.9489	12.2959	8.53061	13.2649	9.43776
jg10581.t1	1.04297	1.06475	1.21977	3.08025	2.59435	2.74047	2.94132	2.83054	2.99496	2.06736	3.39987	3.72416	3.2266	2.91495	2.17644
jg10582.t1	14.0096	14.1083	14.4546	15.881	21.4633	14.721	17.3645	20.1982	18.8258	18.1889	17.9889	16.1691	18.9081	26.2128	29.5121
jg10583.t1	11.0288	10.6414	10.0381	25.7739	27.5815	35.1044	43.9329	30.4047	47.0088	47.584	32.2018	48.3351	16.8868	34.9981	33.6155
jg10584.t1	1.28669	1.81434	1.0987	2.8579	2.0153	5.14752	0.943856	2.48218	2.74881	2.59584	3.29508	3.27684	1.47729	2.5294	2.23465
jg10585.t1	1.35815	1.30834	1.05728	3.02153	3.76401	4.20432	2.12373	3.57998	3.5551	3.72517	3.47872	3.07664	1.05149	2.73562	2.66199
jg10586.t1	10.0553	10.7018	10.0402	13.7442	11.098	9.53487	7.78434	14.2168	8.16158	12.4613	15.6481	11.3507	14.9824	15.2976	16.4754
jg10587.t1	61.6389	55.4515	62.5063	47.2214	63.559	47.2128	56.7597	46.1993	48.7278	62.4749	50.5088	52.454	3.38158	45.1579	38.4505
jg10588.t1	7.77471	7.70591	7.39526	10.698	13.1063	10.4079	9.55016	13.8794	9.39958	14.6452	13.5804	14.9174	9.31841	10.4063	10.8707
jg10589.t1	1.80008	1.66349	3.18663	4.82112	4.39961	4.33951	3.15773	4.61591	4.66884	6.36747	7.06894	6.33157	1.16485	4.80342	3.82431
jg1059.t1	0	0	0	0	0.236198	0.455532	0	0.078588	0.19644	0	0.401566	0.263644	0	0	0.430374
jg10590.t1	6.56831	8.00804	3.71507	19.0917	13.807	18.9738	16.77	20.1295	19.4594	26.6343	18.3064	18.9941	6.99217	12.3842	18.7501
jg10591.t1	26.1343	28.914	26.6836	37.1484	26.5404	20.5749	40.4232	39.4803	41.5866	43.055	43.068	35.1177	14.4555	32.9489	26.0857
jg10592.t1	11.8114	12.7179	12.5362	15.9737	16.1567	12.6711	16.9886	15.9255	13.5276	28.0649	12.8021	27.804	16.3988	14.7779	14.1616
jg10593.t1	9.16184	9.41597	8.05463	11.6403	13.2268	17.5141	11.3931	13.8203	12.4805	19.1013	19.1958	19.2392	8.21804	14.3624	10.8056
jg10594.t1	0	0	0	0	53.6378	0	0	0	44.0601	0	0	0	8.58518	0	0
jg10594.t2	25.2052	22.1809	26.2726	45.8862	4.25383	44.6818	33.2478	35.0735	3.41112	48.055	24.0081	41.8837	1.65146	27.847	23.9881
jg10595.t1	0.849449	1.39424	1.16736	1.48693	1.5508	2.06258	0.462805	2.12195	0.777695	1.54783	2.58488	1.15795	0	1.67382	1.66676
jg10596.t1	3.13361	3.33385	2.54269	13.3898	7.30537	17.9897	2.04647	2.64438	3.81392	8.7205	6.26059	15.0113	1.36459	3.32531	4.53882
jg10597.t1	2.55286	3.70293	4.44029	5.95839	6.19656	4.94149	5.36623	4.88964	4.74675	11.3747	5.04628	14.3451	0	3.74191	1.79811
jg10598.t1	19.5336	18.4499	16.0004	22.7216	21.4106	25.1358	19.364	24.3907	19.8265	23.4116	25.8606	20.486	23.7426	21.4297	27.6407
jg10599.t1	11.9172	9.46445	9.68999	13.5038	17.0898	23.8475	13.6595	14.9565	13.9089	16.2058	20.0901	8.02549	9.78068	17.3569	13.761
jg106.t1	0	0	0	0	0	0	0	0	0	0	0	0	0	0	0
jg1060.t1	0.895893	0	0	0.450254	1.03864	0.923488	0	0.218477	0	0	0.815156	0.402331	2.96405	0.725949	1.51825
jg10600.t1	4.90041	3.68447	3.52807	11.4045	14.9217	11.0243	9.50441	16.9388	8.08947	9.70135	14.012	8.31505	25.7219	7.58881	12.5887
jg10601.t1	794.499	727.142	772.927	370.612	340.867	607.811	747.717	783.037	836.32	294.017	393.672	214.29	1288.75	790.758	503.443
jg10602.t1	27.4703	31.8106	27.8167	45.7556	56.2985	51.8316	69.1124	70.1502	57.518	59.228	59.2992	57.9584	63.0463	77.5927	72.3771
jg10602.t2	0.197053	0.297001	4.12795	0.291833	0.41717	0.252089	1.62637	0.939534	1.66018	2.38205	2.93871	1.1677	0	1.76532	0.750069
jg10603.t1	1.79718	1.74122	1.01132	5.26545	6.21057	4.59016	1.97982	4.34497	1.43028	3.70519	12.5731	3.18064	3.27848	4.01472	4.98871
jg10604.t1	17.4864	17.2076	13.5314	30.5874	23.3357	22.2496	38.6566	37.446	31.6885	24.3357	37.4014	36.153	36.9419	34.548	34.1727
jg10604.t2	0	0	0	0	0	7.74548	0	0	0	16.3107	0	0	0	0	0
jg10605.t1	15.7787	15.9629	17.0509	16.0227	17.466	14.8947	18.1467	18.4473	0	17.3538	14.8904	16.386	13.8067	17.6045	0
jg10605.t2	0	0	0	0	0	0	0	0	0	0	0	0	0	0	0
jg10605.t3	0	0	0	0	0	0	0	0	20.1386	0	0	0	0	0	22.7398
jg10606.t1	2.63295	3.01007	4.55708	3.36904	4.74617	2.7604	3.84211	2.4522	2.08555	10.2282	1.80909	9.90403	0.990251	2.20401	1.26971
jg10607.t1	60.3673	62.755	69.5411	78.4381	127.054	102.942	83.7628	82.6347	86.8521	110.452	93.945	92.1516	109.94	82.4803	93.86
jg10608.t1	7.23396	6.18076	7.28026	4.90503	5.57723	4.09903	8.38012	4.81457	4.27456	4.27464	4.27888	6.39244	5.41229	8.36915	4.90454
jg10609.t1	0	0	0	0	0	0	0	0	0	0	0	0	0	0	0
jg10609.t2	27.2694	23.6978	26.6858	31.2644	25.8784	23.8299	26.9647	25.8012	23.0746	21.158	22.6921	24.8412	23.4378	25.7511	24.8776
jg1061.t1	0.190928	0.163974	0.096317	1.17063	1.08598	1.11336	0.249711	0.808581	1.09698	0.132647	0.927085	0.805425	0	0.656604	0.390261
jg10610.t1	17.738	16.4153	17.4759	34.4823	28.3897	35.3128	27.0352	25.5039	28.6814	31.5255	28.899	33.2298	24.141	27.8583	28.9527
jg10611.t1	14.0206	16.9164	16.047	19.3593	24.4595	17.2443	29.2385	32.098	30.8427	25.0937	29.0316	18.9845	43.6572	46.2376	23.5424
jg10612.t1	7.76021	7.68487	7.74611	7.1819	6.81701	8.07888	5.89564	6.20167	6.76312	6.92694	5.17366	7.59653	2.63862	7.23746	6.65751
jg10613.t1	0.686664	0.973852	1.10666	0.30362	2.78592	0.896868	0.196991	0.133905	0.676607	1.10757	2.81945	1.46791	0.280079	0	0
jg10614.t1	0.623418	1.12468	0.789958	0.189233	0.883896	0.09694	0.617929	0.587549	0.287628	0.18556	0.800601	0.601664	1.55755	0.595215	0.345737
jg10615.t1	0.007321	1.99122	0	2.03942	0.411994	0.015702	0	1.02848	0.907919	1.58194	1.44596	0.700185	0.195813	0.98103	0.073159
jg10615.t2	1.36894	0.503786	1.24219	0.149681	0.72825	1.2035	1.0267	0.446891	0.350145	0.184422	0.549486	0.523167	0.949157	0.37622	1.46291
jg10615.t3	0	0.010641	0.024149	0	0	0	0	0	0	0	0	0	0	0	0
jg10616.t1	0	0.196918	0	0	0.486719	0.29032	0	0	0.199942	0.093808	0.459889	0	0	0.325041	1.43186
jg10617.t1	4.16819	4.334	4.75967	5.34731	6.73293	8.49615	2.69587	7.3739	3.8133	3.59086	8.76166	3.23575	21.5991	7.08499	7.95964
jg10618.t1	6.90976	11.3474	10.4475	11.5957	22.128	17.2032	4.51107	9.61246	9.13373	9.08042	10.246	10.8011	5.12597	9.11587	13.0388
jg10619.t1	76.9731	41.3317	0	15.0459	0	29.5835	41.7195	86.987	4.23792	26.8046	0	16.6373	0	45.2204	4.21736
jg10619.t2	21.8304	67.6502	83.373	73.0086	99.013	67.2793	52.7689	15.3099	87.7262	56.5923	88.5811	66.8554	104.831	49.5244	95.794
jg1062.t1	1.74808	1.62252	1.72134	3.58392	3.93297	2.13893	1.17029	2.6892	2.29527	2.56032	3.59453	2.09036	4.76902	3.26023	2.85154
jg10620.t1	12.9532	14.7619	19.0922	9.60872	13.6919	10.179	18.9975	6.68949	19.2468	24.7387	5.41819	25.1523	7.21456	10.6388	4.21643
jg10620.t2	37.3655	32.2172	30.0817	42.8131	43.8181	43.3712	36.7982	42.5405	33.6903	39.0443	46.6441	36.8122	48.9321	45.6394	40.56
jg10620.t3	0	0	0	0	0	0	0	0	0	0	0	0	0	0	0
jg10621.t1	34.7941	37.8942	37.3097	20.9265	18.8833	21.1286	15.5511	22.6447	14.5178	32.7127	26.9752	40.7792	23.7078	22.5076	21.3847
jg10622.t1	333.622	289.492	337.184	1014.32	1319.44	1058.03	846.331	869.5	884.258	935.835	953.635	898.93	1279.8	690.364	817.474
jg10623.t1	9.97122	10.2087	10.8423	7.94023	9.14308	9.60757	9.45099	10.6575	10.097	17.1603	20.6918	24.0971	8.6682	14.8124	10.9702
jg10624.t1	6.66588	5.58192	5.79026	10.9479	11.5172	9.37885	9.66831	10.4342	8.35435	15.89	10.9939	12.6618	4.19491	9.71784	8.22811
jg10625.t1	26.3222	27.7371	24.6574	19.498	18.4729	11.2173	16.5131	15.9985	14.0826	17.5191	12.9905	18.4781	5.26667	13.6755	11.6336
jg10626.t1	0.827973	0.949794	0.443259	0.505431	1.5918	1.0624	1.76358	2.06639	2.01184	0.380528	1.84475	1.61879	0	2.23308	2.209
jg10627.t1	7.67787	9.93803	8.28099	11.5825	14.0313	14.555	17.615	12.9566	14.7464	17.0831	19.1475	23.1718	6.67225	13.4859	12.9415
jg10628.t1	18.3212	15.0542	15.2818	31.2352	37.5999	37.6409	33.1621	27.0953	32.6344	39.5129	37.5305	28.8663	26.7155	42.101	32.4022
jg10629.t1	5.00906	3.54428	4.4993	6.3759	5.99465	5.56854	5.42617	3.98907	4.76963	12.2237	4.02166	12.4878	1.3796	5.64826	3.20852
jg1063.t1	13.3479	15.1318	15.7028	4.88278	6.53594	10.0469	10.5006	13.2464	11.063	3.61333	6.21479	3.56367	16.7848	20.645	7.40543
jg10630.t1	6.75041	5.48165	6.53613	12.8028	11.0538	9.17135	11.3455	11.4394	8.83547	20.0397	14.5037	17.9832	9.32859	12.365	12.1111
jg10631.t1	82.4056	60.7723	64.1264	183.119	208.395	206.27	102.84	161.633	131.899	140.906	152.391	134.247	284.868	128.508	171.685
jg10632.t1	3.86727	3.66723	5.27105	6.50977	5.58966	4.16796	5.02186	4.7602	5.66825	11.6125	4.6274	12.6627	0	5.03676	3.55616
jg10633.t1	16.9231	20.7325	17.361	12.0668	10.9662	9.62092	31.2386	8.26572	7.98115	18.1455	4.58165	40.4454	1.94247	10.8963	5.6348
jg10634.t1	42.5421	44.6409	40.739	16.2142	14.2358	21.4226	59.5155	17.6674	19.8339	22.5043	9.70131	40.2607	24.4348	21.2765	15.8226
jg10635.t1	3.52585	4.51056	4.12343	1.77016	1.84926	2.4338	2.66399	5.10792	2.60528	2.24149	2.87046	1.95962	1.44153	1.10988	4.31103
jg10636.t1	5.02277	4.31254	5.56561	6.92742	10.047	9.10404	6.28891	6.94219	6.78524	10.2771	9.13696	11.7687	3.81521	8.78727	6.57045
jg10637.t1	46.4169	41.4223	42.0149	79.2496	98.2958	103.169	51.8751	67.2267	78.1216	66.5244	91.4831	54.5799	40.1201	59.9888	85.9115
jg10638.t1	3.79521	5.07132	4.258	2.50606	1.47342	4.04428	1.47931	1.20882	1.83302	1.78008	1.62157	0.747646	0	2.14477	2.36649
jg10639.t1	0	0	0	0	0	0	0	0	0	0	0	0	0	0	0
jg10639.t2	0	0	0	0	0	0	0.391557	0	0.117613	0	0	0.030614	0.567501	0.063947	0
jg10639.t3	0.277663	5.70751	4.09761	2.88076	2.80148	0	2.82335	0.245555	0	1.7445	0	2.19499	0	0	0
jg10639.t4	4.48261	0	0.550123	0	0	2.23645	0	2.9692	2.88141	0	2.33981	0	3.26379	2.2234	3.78121
jg1064.t1	3.63775	4.85909	3.03678	2.27366	2.09322	2.22171	1.32998	2.94853	2.72285	3.5401	2.31635	1.96728	1.35592	2.42079	1.73694
jg10640.t1	2.69146	2.29856	0.745478	1.01389	2.30476	2.0637	1.65421	2.29171	1.75906	0.799304	2.39591	1.04733	0.210686	2.89942	0.670371
jg10641.t1	1.84628	2.48659	1.48726	0.552101	1.41199	1.04889	1.14167	2.44271	2.28753	2.36565	1.84896	2.26579	1.6373	2.59604	2.31269
jg10642.t1	31.3824	35.0966	30.6898	26.267	32.1488	47.1973	23.1945	20.7788	20.3829	19.1476	21.9722	23.6461	3.90349	16.1743	16.4216
jg10643.t1	16.4992	15.4603	12.2199	25.4752	19.1718	24.1396	16.8493	14.5668	11.947	8.52027	13.3858	7.85294	19.7252	12.4791	14.1689
jg10644.t1	20.5928	17.9679	3.93927	7.63724	5.04883	8.33068	5.50197	7.80077	5.63659	6.73875	11.6531	5.48126	6.13699	5.7306	5.21678
jg10644.t2	0	0	12.8731	0	0	0	0	0	0	0	0	0	0	0	0
jg10644.t3	0	0	0	0	0	0	0	0	0	0	0	0	0	0	0
jg10645.t1	35.1455	36.9148	39.0706	38.3066	34.3478	37.2497	33.5431	31.7611	30.4581	51.2017	29.0653	45.634	16.6664	28.1475	29.8671
jg10646.t1	4.94426	4.54543	5.04032	7.68874	7.78791	5.24133	2.83428	3.7659	5.98094	10.4524	5.89012	16.0598	0.574036	5.05621	3.19265
jg10647.t1	653.175	769.824	807.621	214.803	152.843	226.96	278.247	319.674	278.397	150.978	152.779	145.157	471.743	300.24	163.831
jg10648.t1	760.464	745.93	611.064	484.423	373.191	516.821	556.285	421.385	393.578	402.65	357.945	462.102	438.586	461.514	494.279
jg10649.t1	43.5554	50.92	35.4744	39.5123	25.2957	32.2589	55.3944	45.2413	36.9408	32.4937	36.5976	36.3213	88.016	45.4605	50.1388
jg1065.t1	3.35856	3.31852	4.7634	3.79568	4.35403	3.43419	2.74824	3.51246	3.89054	3.41237	4.41009	2.50504	10.0246	3.94999	3.01473
jg10650.t1	71.1763	76.3078	65.9537	107.727	125.263	124.122	100.135	88.3245	86.2796	103.578	102.658	98.2324	178.183	97.1027	107.517
jg10651.t1	45.6249	37.5678	39.3627	66.0081	88.0697	60.3973	38.8687	53.2324	39.6366	57.4816	46.19	54.6024	57.7588	48.3835	68.1326
jg10652.t1	11.6731	10.5581	13.0709	24.9712	24.8839	19.7289	24.9665	16.7518	18.9276	36.3879	15.6674	32.6732	12.2604	19.1689	14.0336
jg10653.t1	4.77941	3.75566	5.43185	0	8.97297	4.97	0	1.35838	0	13.0963	0	6.77337	0	4.74118	9.12704
jg10653.t2	14.2782	17.116	14.0816	13.6335	5.83646	10.0271	8.87884	13.625	10.7203	7.65534	23.2186	11.3583	14.3022	10.7247	6.18938
jg10654.t1	9.76743	8.03215	9.13353	10.5259	11.3264	12.5803	8.94405	12.1439	8.19037	29.9456	20.7564	29.3588	7.00719	13.6976	12.2121
jg10655.t1	256.859	234.791	254.776	185.806	233.106	331.116	149.371	55.7326	117.412	411.35	114.212	624.551	27.3632	83.4057	50.1241
jg10656.t1	11.0176	7.69622	7.94755	10.9558	15.9341	7.46054	53.8575	15.7389	7.03936	23.0304	11.6795	23.1751	13.5424	18.1845	10.504
jg10657.t1	163.913	142.129	139.33	417.547	466.674	239.752	923.56	270.927	261.236	810.207	366.423	1089.16	195.114	340.286	296.872
jg10658.t1	8.57414	8.07001	7.88931	9.99817	12.3504	12.0735	6.93243	8.42227	6.6732	10.4316	13.291	9.82301	8.87202	10.7993	9.21115
jg10658.t2	0	0	0	0	0	0	0	0	0	0	0	0	0	0	0
jg10659.t1	9.04083	14.4654	14.034	8.80391	13.1624	10.3921	7.26884	6.37374	6.8804	12.9595	13.0119	16.7637	0	9.25384	4.59305
jg1066.t1	0.516158	0.65599	0.161674	0.525765	0.969764	0.464936	1.75958	0.17854	0.470161	0.982916	0.452786	2.74437	0	0	0.645749
jg10660.t1	35.2197	42.1795	39.1102	28.9213	38.7406	41.0142	25.6248	41.9652	21.6174	30.8575	61.2647	30.5066	37.1559	40.5756	36.7943
jg10661.t1	104.132	111.496	136.135	35.1373	31.6223	36.3397	45.1121	70.4789	31.323	31.2784	18.9717	34.8216	8.39479	53.1191	29.2213
jg10662.t1	4.57512	5.13332	3.97829	36.1596	9.63535	30.8687	162.849	85.6443	319.983	27.5109	21.4922	15.7367	20.118	24.133	48.5668
jg10662.t2	0	0	0	0	0	0	0	0	0	0.844801	0	0	0	0	0
jg10663.t1	0	0	0	0	0	0	0	0	0	0	0	0	0	0	0
jg10664.t1	0	0	0	0	0	0	0	0	0	0	0	0	0	0	0
jg10665.t1	0	0	0	0	0	0	0	0	0	0	0	0	0	0	0
jg10666.t1	12.0462	12.3129	10.9466	26.813	29.3063	29.3381	25.6916	43.3808	33.7475	40.8993	54.6682	41.3893	35.5907	38.4746	36.175
jg10667.t1	1.36758	1.29903	1.15058	5.60241	3.52638	7.11332	2.90342	5.76285	5.54999	3.65319	5.73979	2.33474	4.66252	2.9996	4.28773
jg10668.t1	14.8535	14.4499	9.83076	17.8737	18.7058	28.6271	11.4018	12.5544	17.3044	14.4158	15.2365	13.4588	7.64076	9.36839	13.9564
jg10669.t1	7.73812	8.88815	6.37419	6.32651	7.73309	12.683	4.72179	4.99863	4.74877	6.52325	4.73618	6.63635	0	2.86165	5.22131
jg1067.t1	0.499097	0.751218	0.930207	1.52663	3.54926	0.809121	1.18252	0.99858	0.805891	2.29836	0.603922	2.06193	0	0.771027	0.707915
jg10670.t1	0	0	0.133009	9.54576	3.77289	1.99528	1.42011	12.9997	3.21788	4.37771	15.3575	3.16269	29.6523	12.9988	17.7759
jg10671.t1	1025.14	996.674	935.122	195.71	164.862	434.624	262.043	142.789	392.96	543.225	107.075	760.759	117.622	315.322	216.264
jg10672.t1	6.73018	6.26188	5.77723	11.302	7.68223	6.61839	7.43944	18.448	11.3943	25.1926	36.5148	20.2447	23.3334	20.8209	20.967
jg10672.t2	0	0	0	0	0	0	0	0	0	0	0	0	0	0	0
jg10673.t1	30.755	28.7911	32.1011	121.824	76.4496	57.9611	73.6304	110.557	107.191	287.377	189.035	231.024	26.2066	131.928	93.7225
jg10674.t1	4.89644	4.52035	3.77085	1.70501	2.47142	2.87924	3.27712	4.19724	2.26333	3.70535	3.35518	3.09328	3.16511	3.02367	2.99736
jg10675.t1	1.02794	2.50672	1.76818	2.09798	1.74449	6.98902	1.10011	1.34745	1.79948	0.780977	2.75573	1.12337	0.431322	0.920755	0.567628
jg10676.t1	0.39857	0.604611	0.475601	0.373983	0.45377	2.38846	0.364406	0.118865	0.183492	0.193434	0.29573	0.455094	0	0.523045	0
jg10677.t1	13.5617	16.8603	15.1378	13.6627	18.395	28.2206	11.3304	17.776	10.3852	12.1091	12.7824	12.3878	20.8401	13.6744	15.186
jg10678.t1	58.4193	61.9459	55.1328	63.4405	60.6886	68.7173	63.8176	66.6007	57.1965	54.4351	67.7816	48.2257	56.474	57.4436	79.9303
jg10679.t1	7.59172	6.53829	5.55916	12.7653	17.0356	7.6117	14.461	17.7496	10.0645	15.3288	14.779	16.5676	17.1243	27.9759	15.3697
jg1068.t1	7.21502	6.39481	10.4993	4.83238	5.96212	9.4631	2.09639	3.93338	3.39262	3.12354	4.12903	3.75189	2.4145	3.81555	3.12464
jg10680.t1	1.08396	0.910553	1.30684	2.0576	3.62678	0.512374	2.82396	3.02518	1.77263	4.8738	2.50885	3.64243	1.23207	4.2363	1.66442
jg10680.t2	0.200802	0.172583	1.53457	0.988465	1.24925	1.13079	0.825598	1.09094	0.85287	2.30714	1.99188	1.41875	0.589407	1.65781	0.662618
jg10681.t1	3.50122	3.70631	4.88028	10.2277	13.1892	6.76926	5.93265	13.636	6.45755	9.60748	15.2453	12.8329	18.4243	13.5955	12.18
jg10682.t1	1361.13	1406.82	1388.85	1995.54	1794.01	2311.07	2025.84	1938.27	2635.42	1890.34	2628.46	1858.51	1688.79	2148.9	2373.02
jg10682.t2	0	0	0	0	0	0	0	0	0	328.87	0	0	0	0	0
jg10683.t1	0	2.8029	4.80368	5.85787	4.31656	6.6377	0.028119	0.073177	5.38232	0	0	0.05319	3.1111	3.73239	4.27
jg10683.t2	6.91551	2.58621	2.26415	2.76338	4.03666	4.97526	17.8974	6.976	4.7693	8.53683	5.6037	6.51928	2.77634	2.75748	2.49019
jg10684.t1	0	0	0	0	0	0	0	0	0	0	0	0	0	0	0
jg10684.t2	19.89	17.9362	16.7155	16.4668	21.1583	14.02	19.2433	14.0043	15.9782	24.3238	13.0201	20.1107	17.1339	15.7251	13.1159
jg10685.t1	96.8906	87.1272	92.4496	92.9084	73.375	67.6837	72.1638	73.2261	71.3738	65.8464	65.1833	65.7222	76.1157	67.9091	65.1078
jg10686.t1	2.59714	2.33885	1.99662	9.15114	9.7153	10.736	6.94965	10.171	6.69882	7.30527	12.2045	8.10685	5.93286	11.4482	9.04343
jg10687.t1	7.20961	9.56005	7.75	14.823	15.5203	13.9626	9.80907	11.5003	11.1397	13.3818	16.6143	14.2655	4.03547	11.6153	8.72457
jg10688.t1	44.0864	41.9373	40.2455	57.2562	58.2741	62.1739	50.0626	54.3531	54.2381	82.284	61.8072	82.0252	58.6331	53.8051	55.5501
jg10689.t1	109.051	131.752	112.066	37.6861	79.6972	221.359	25.5824	5.70833	44.8892	11.6473	7.64743	18.8702	14.5234	9.66614	8.3856
jg1069.t1	10.5627	11.9818	11.725	6.80781	6.51273	6.32196	6.29922	11.538	7.12112	5.92458	6.11095	6.44767	9.28986	7.83206	9.20429
jg10690.t1	7.69837	14.5544	7.16859	5.63204	9.40289	9.87993	6.18366	6.48618	5.45399	1.97672	14.8484	4.11186	4.69372	6.31263	11.5127
jg10691.t1	0.167298	0.160907	1.07348	3.7395	3.05598	4.81292	4.26062	5.67384	5.22852	1.28674	3.7237	2.07677	9.37565	5.05219	3.98494
jg10691.t2	0.676254	0.937155	0	0.53106	1.86931	0.140603	0.067205	0	0.052311	2.86365	3.37403	1.85928	0	0.036447	0.773489
jg10692.t1	190.594	167.098	166.51	497.299	564.038	450.226	352.448	401.203	425.382	384.012	462.304	339.145	497.184	337.068	422.099
jg10693.t1	306.62	242.862	302.57	893.759	921.984	686.168	614.068	731.744	710.971	802.157	875.577	711.89	729.167	534.397	676.121
jg10694.t1	1.22341	0.802481	1.09121	5.83965	6.20852	4.0035	3.59953	3.87991	2.98531	8.23597	4.96728	7.6005	3.55354	4.39241	3.41982
jg10695.t1	2.03501	1.76772	1.82297	6.46486	7.23203	7.0857	4.21658	6.07253	4.34686	5.75157	10.9036	6.18605	3.22963	7.26164	5.924
jg10696.t1	3.83295	3.07906	4.55535	8.28843	6.87329	8.47946	5.15562	5.33397	5.58666	11.1125	5.41238	10.9463	4.00989	6.07656	5.96083
jg10697.t1	803.288	783.224	890.506	1205.18	1750.71	994.686	808.168	1376.45	1156.68	959.073	1397.08	513.968	2644.33	1368.07	1477.2
jg10698.t1	36.6064	35.8022	39.4262	8.50643	16.4514	19.3464	9.02962	6.32123	8.41102	9.57325	10.9791	11.2927	0	9.38951	7.54874
jg10699.t1	151.026	125.085	138.759	50.0543	48.4173	71.9238	53.8412	51.4989	47.6316	50.8628	63.9014	45.3799	18.8213	54.8577	35.9883
jg107.t1	0	0	0	0	0	0	0	0	0	0	0	0	0	0	0
jg1070.t1	19.3711	18.9292	11.5214	19.5665	18.5327	24.4395	21.8461	31.9197	24.2554	15.9994	32.3886	17.3345	41.4807	30.8842	44.8111
jg10700.t1	24.2063	20.8589	21.7002	44.7006	37.4398	39.4022	34.6069	33.5818	40.2424	46.5741	31.6587	54.536	14.4814	32.3474	29.1073
jg10700.t2	0.012496	0.179341	0	0	0	0	0.635929	0	0	0.021354	0.295124	0	2.07504	0	0
jg10701.t1	44.6654	36.5846	44.2187	51.959	61.7359	89.3555	36.4624	36.5837	59.0629	44.3442	38.3919	43.0287	41.0953	28.7084	39.0724
jg10702.t1	25.5088	24.1521	28.3631	45.1042	37.5459	57.1476	31.7845	34.5976	41.4609	62.576	39.4526	51.0926	28.3684	36.2609	29.4516
jg10703.t1	16.1515	22.7129	15.4598	4.81462	5.18379	6.49664	5.89752	6.41304	5.33436	4.86219	5.33504	6.13127	1.6663	9.96588	6.16625
jg10704.t1	0.824412	0.627816	1.39576	1.83402	2.45948	1.47787	1.13559	1.00101	0.817468	2.80937	2.5105	3.68123	0	1.17775	1.54034
jg10705.t1	8.60173	8.48322	8.93288	13.7535	11.8647	11.2904	10.4146	13.3005	11.4847	15.8666	12.0167	16.0424	2.80022	14.3778	14.5735
jg10706.t1	35.8668	33.7767	27.9082	25.5057	21.9976	29.0472	23.3673	31.3428	34.4889	14.7401	24.4092	16.3158	17.9358	31.662	38.4439
jg10707.t1	14.7248	14.398	15.5137	9.0838	9.24466	8.13917	8.51978	7.42318	7.52453	11.7306	6.83159	14.2795	0	7.82846	6.14128
jg10708.t1	53.6309	51.5912	52.7313	66.8034	50.1943	52.8748	46.7898	43.5196	47.741	52.5324	41.6825	55.9712	37.1829	40.6825	39.4966
jg10709.t1	2.09642	2.20168	1.90035	2.6265	3.6619	4.31703	1.72928	4.53783	2.51546	1.76092	3.53136	1.82231	4.92464	3.69699	5.4128
jg1071.t1	1.12262	0.742888	0.732623	1.36222	1.35623	1.25553	0.507447	1.25133	0.893402	0.999666	1.22799	1.02009	1.99666	1.09585	1.82246
jg10710.t1	4.09242	5.33071	3.32151	2.46903	1.96498	2.18872	3.45757	2.71561	2.3849	1.57229	1.20767	2.39064	2.43145	3.73903	3.64076
jg10711.t1	12.2599	10.0738	12.0787	22.3469	21.6654	16.1815	13.7585	17.063	13.397	24.2019	14.8202	21.6354	16.5557	11.056	12.1441
jg10712.t1	1.29574	1.66086	1.1627	2.06754	2.22354	1.73559	1.128	1.88646	1.10706	4.38173	1.64244	2.4608	0.249853	2.17236	1.07483
jg10713.t1	0	0	0	0.726098	1.81994	0.376741	0	0.887056	0	0.811146	1.27798	0.292854	0	0.743943	1.94647
jg10714.t1	1.5212	1.53455	1.48605	3.32094	4.01842	3.87021	1.25402	2.44234	3.71225	9.88777	3.49516	7.83093	0	2.23563	1.89284
jg10715.t1	5.1409	4.66345	5.1655	7.69277	7.90805	4.658	5.88572	7.338	5.92479	7.05371	4.44014	7.68173	3.97675	3.76152	4.04621
jg10716.t1	8.15663	6.29351	6.99889	20.1692	17.8316	23.3495	15.1195	13.5147	17.2046	21.8843	14.2925	18.8739	11.5208	11.1519	12.7504
jg10717.t1	3.23641	2.93131	1.81487	5.67056	11.7129	7.82217	4.69675	6.50608	5.37451	6.2539	5.32127	6.30234	7.68468	5.50935	10.648
jg10718.t1	0.280491	0	0.241902	0.837419	2.38239	0.92472	1.32691	0.761611	1.4807	0.586114	2.06237	0.600893	0	0.851752	0.799793
jg10719.t1	6.92969	6.92957	6.82365	14.8287	6.12313	7.04358	7.7	9.94297	9.27243	17.8458	8.68097	15.2102	14.5947	8.48954	7.50771
jg1072.t1	0	0.638646	0	0	0	1.47072	223.306	0	0	177.846	0	0	0	8.35029	37.8013
jg1072.t2	2.3125	0.546691	0.868706	33.7851	65.7682	23.7176	97.9524	85.1541	61.6094	91.3796	112.53	157.414	46.804	69.2659	10.2878
jg1072.t3	0	0	0	0	0	3e-06	0	0	0	4.2e-05	0	0	0	0	0
jg10720.t1	0	0.084046	0.02372	0.819372	0.436051	0.435756	0.383323	1.04859	0.755544	0.325528	1.2075	0.317896	0.609381	0.323353	0.491649
jg10721.t1	8.83408	7.79702	6.9994	8.32701	8.15152	7.38072	10.3737	10.9423	11.6991	8.00168	8.45742	10.2448	4.09822	16.9963	15.3713
jg10722.t1	4.56117	5.30091	6.72696	6.51996	0	7.29066	0	3.84629	2.32564	11.3122	9.68306	8.5424	2.70038	8.11575	4.98291
jg10722.t2	0	0	0.046688	0	6.45406	0	4.60489	3.81356	2.91037	0	0	0.567657	0	0	0
jg10723.t1	313.908	381.951	333.354	55.211	77.9984	114.392	107.611	200.855	173.836	68.4873	193.695	64.9272	193.065	302.931	268.711
jg10724.t1	370.359	277.066	337.391	932.158	1132.31	747.692	655.553	845.638	742.342	706.261	948.602	626.044	1366.24	649.665	865.348
jg10725.t1	3.79754	2.6348	3.88825	8.20561	9.78445	6.87956	4.73106	9.93111	6.9376	10.3696	7.30399	7.8282	4.05369	8.30707	6.47752
jg10726.t1	11.2604	11.3653	10.3145	17.3188	19.6854	21.824	20.9632	20.7822	16.756	27.0632	20.4167	29.4809	18.254	20.9721	21.288
jg10727.t1	1.21743	2.75924	1.29386	33.1785	14.7617	29.4065	57.1409	71.7295	67.3655	66.5159	22.0322	95.9826	21.2485	39.5201	84.2482
jg10728.t1	48.3653	44.19	53.1073	141.04	161.798	133.835	140.972	124.892	94.4322	164.722	129.644	161.982	177.367	108.113	111.009
jg10729.t1	18.978	18.8126	21.399	21.3674	20.4102	19.9001	17.0847	14.7409	13.3251	21.8516	13.013	25.5139	3.78274	16.7755	11.3317
jg1073.t1	0.121837	0	0	0.880087	0.158703	0.212215	0	0.2449	0	0	1.45806	0	0	0	0
jg10730.t1	2.62649	0	3.88497	7.1112	5.64869	7.21398	5.76804	7.32533	6.33006	4.73119	6.99908	6.20953	15.1673	6.09774	10.9541
jg10731.t1	1.6986	1.7685	1.42655	4.24725	4.18152	3.92327	2.47465	2.67708	2.70355	4.05541	3.25258	6.03484	4.08073	3.21419	2.962
jg10732.t1	23.8206	23.6496	25.4582	27.2383	28.5267	30.5998	24.5447	22.4956	22.278	34.1868	26.9491	33.8326	13.0703	24.8114	21.8018
jg10733.t1	82.1206	64.1688	68.7976	190.989	145.281	150.417	38.5054	37.5266	58.4618	49.9077	58.2661	60.0754	8.653	24.5651	27.8777
jg10734.t1	15.2512	16.2093	12.9092	29.0484	40.3236	37.798	11.8993	13.4709	18.512	20.2199	22.467	21.4053	12.0834	10.1791	14.9494
jg10735.t1	59.787	64.0807	57.0669	65.3225	67.1162	74.2725	120.828	71.3162	64.6492	43.9518	68.1326	60.1129	30.6126	61.3979	68.3926
jg10736.t1	191.445	197.487	147.692	40.5334	59.6886	75.4814	29.2814	52.2703	30.6487	32.7377	61.4985	33.5236	77.3941	39.302	50.5506
jg10737.t1	2.2737	2.64158	2.19864	7.30672	10.3976	6.44804	4.35839	6.05431	5.44693	6.97015	7.06126	6.61961	7.86703	5.87237	6.02105
jg10738.t1	1.16168	1.38881	0.893589	1.04111	1.87212	2.24079	0.84756	2.3476	1.62366	1.99416	2.30581	1.46517	0.312168	1.64787	1.41536
jg10739.t1	2.90983	3.75974	2.10559	6.29134	6.8712	4.62376	4.0865	4.48634	4.68038	5.26872	6.05092	3.79543	2.32417	5.05348	5.10474
jg1074.t1	0	0	0	0	0	0	0	0	0	0	0	0	0	0	0
jg10740.t1	4.67662	4.20251	4.36233	15.9859	18.7298	14.2811	4.28607	6.77878	5.48228	5.62251	7.15807	5.93624	5.91653	3.63737	2.09069
jg10741.t1	5.88412	5.56637	0	0	0	0	0	0	0	0	0	0	104.254	0	0
jg10741.t2	249.461	209.281	219.116	55.9418	62.5125	56.9704	86.8885	106.046	66.2093	75.0779	69.2529	93.6777	130.135	111.877	160.928
jg10742.t1	16.0301	16.0979	16.0863	22.1304	17.8133	20.1157	21.4566	13.3082	17.2396	24.4505	15.1686	29.3641	2.61702	14.8013	14.2439
jg10743.t1	2.71645	2.0538	1.41818	5.29647	5.2511	5.3521	7.75651	10.8468	5.5549	8.03747	9.73089	10.3499	6.16604	11.633	12.9215
jg10744.t1	29.4342	27.3238	27.6611	28.0904	29.8356	23.4949	34.9613	28.7812	24.6622	42.0683	29.1627	43.1781	4.48249	34.473	27.2795
jg10745.t1	0.870743	0.92679	0.975622	0.628645	0.772241	1.10933	0.432809	1.25352	0.898832	0.595098	2.12843	0.577572	0.607146	0.767201	1.05217
jg10746.t1	9.98353	9.92727	11.7447	50.7607	112.386	327.81	18.1	47.6637	21.4919	19.1174	28.1073	19.0266	30.048	21.3421	27.0818
jg10747.t1	3.71002	5.87176	5.29816	6.28498	18.2046	10.1938	2.95935	5.21265	6.80522	9.14964	14.0932	5.76487	2.03474	6.04667	3.69154
jg10748.t1	4.25073	0	5.40306	0	49.0965	0	0	0	0	14.699	0	9.56062	0	0	0
jg10748.t2	3.61067	6.46114	0.256181	11.2672	0	21.8617	5.07011	7.34442	6.63526	0	15.6213	3.58825	2.85489	7.56737	6.2874
jg10748.t3	0	0	0	0	0	0	0	0	0	0	0	0	0	0	0
jg10748.t4	0	0	0	0	0	0	0	0	0	0	0	0	0	0	0
jg10749.t1	1.39589	1.26139	1.18734	3.92471	4.88997	2.98021	2.04438	3.58786	1.57276	4.11875	6.53686	4.36153	5.11922	3.38231	6.48493
jg1075.t1	0	0	0	0	0	0	0	0	0	0	0	0	0	0	0
jg10750.t1	15.6558	15.9527	17.9706	31.641	32.8814	27.6094	20.3718	28.266	24.8314	41.8078	20.9592	34.4839	25.2133	26.6124	26.3987
jg10751.t1	20.2155	24.9734	21.0442	14.3488	12.4708	17.4532	20.2088	11.4155	11.252	15.2619	12.5289	21.0576	5.54463	14.9353	17.3932
jg10752.t1	25.8275	25.9166	25.4835	28.2843	37.0245	25.8398	22.3964	32.6181	18.8373	16.2894	29.3359	15.141	40.6984	30.0328	45.6003
jg10753.t1	1.018	1.48769	1.17272	1.97668	2.87681	2.16182	0.901008	1.19027	3.05312	3.18964	4.09041	3.44368	0	2.18578	4.61749
jg10754.t1	96.213	88.8591	91.112	50.3941	41.0382	54.4787	64.0023	46.8186	49.1478	50.2732	28.6078	61.1568	12.5307	52.8487	45.6274
jg10755.t1	7.73028	4.57412	6.56143	7.14356	6.21842	8.72843	7.94195	8.15016	4.21393	4.91934	7.10739	6.36757	9.93054	5.28124	7.17393
jg10756.t1	12.7991	10.4141	9.43567	18.9517	14.4561	24.5354	29.3011	28.9803	27.3814	11.7122	10.9466	14.1906	53.3554	23.4359	37.5256
jg10757.t1	6.1165	6.20313	5.79634	4.1261	4.86338	3.31994	4.04386	5.04237	3.2235	3.43472	2.93138	3.60304	1.47398	4.24937	3.47809
jg10758.t1	1.49463	1.66275	1.46497	2.34515	5.14028	3.74705	2.49503	3.61007	3.03991	2.93514	5.58993	3.32514	5.86742	3.73759	4.38149
jg10759.t1	8.13311	7.55359	5.46662	13.1471	15.8537	11.3924	11.6414	11.4816	12.3452	16.0526	11.3881	14.4268	3.71572	8.76247	8.32598
jg1076.t1	0	0	0	0	0	0	0	0	0	0	0	0	0	0	0
jg10760.t1	3.47188	3.22166	3.39074	4.75027	9.65644	6.40329	2.60346	5.43326	4.75004	5.78331	6.34448	4.39917	1.45145	4.88444	8.30653
jg10761.t1	1.70627	1.18317	0.790189	3.47769	6.78141	1.7142	2.00028	3.15676	2.054	2.3925	1.39641	4.129	3.33014	2.86278	3.34104
jg10762.t1	62.4991	70.6681	70.0529	66.3962	68.5146	100.05	65.0053	72.0592	72.3413	79.6454	68.3295	72.856	20.5919	72.8648	69.9014
jg10763.t1	9.20046	12.1199	11.1332	4.77813	7.64743	7.66968	5.56003	8.37719	6.12778	6.76063	7.42991	7.32205	1.32328	7.28547	8.62838
jg10764.t1	1.2605	2.20019	2.06859	0.952716	1.38461	2.31788	1.22325	0.825029	0.354177	2.12203	1.78494	3.58945	0	0.763139	0.594262
jg10765.t1	16.3551	18.5346	17.6193	26.4075	30.1669	19.1869	16.1319	30.1184	18.0614	17.3347	27.5612	16.9369	17.1615	24.0647	28.8089
jg10766.t1	3.35831	4.33714	4.63795	6.07733	7.64779	4.38358	5.43478	4.52248	3.79062	7.35365	4.09493	8.68278	0	6.07479	4.52711
jg10767.t1	2.66895	2.10166	3.8569	4.29167	5.28508	2.07768	1.83037	1.52779	1.81051	7.52724	2.71418	9.42181	0	2.54918	1.71021
jg10768.t1	8.0298	7.66353	7.19829	15.3596	26.2963	22.2315	13.4243	26.0295	14.9965	14.3102	26.7655	13.0565	22.324	22.1341	23.9147
jg10769.t1	0.693115	0.890728	0.893581	0.641877	1.69758	0.531864	0.559243	0.537587	0.662923	0.635101	0.435949	0.676056	0.97639	0.851387	1.09549
jg1077.t1	0	0	0	0	0	0	0	0	0	0	0	0	0	0	0
jg10770.t1	1.2044	1.95683	1.41026	3.91689	7.42582	4.92853	2.28992	3.07781	2.22566	3.47806	6.24106	3.57097	6.9064	4.42162	5.91022
jg10771.t1	39.2975	39.8638	43.6878	85.2228	83.0738	79.2935	66.5832	74.3069	83.389	93.3365	72.8863	85.7349	56.3847	70.1416	74.2698
jg10772.t1	40.6351	33.2196	34.0894	48.4073	36.2532	36.3219	35.3062	32.9862	34.3754	37.5249	36.8832	34.3369	40.9762	36.6791	28.6867
jg10773.t1	909.753	1168.71	1048.41	43.1805	48.7369	96.3764	86.5499	239.221	50.2102	66.8421	83.2024	39.6473	68.0005	112.111	66.1878
jg10774.t1	171.449	136.806	149.856	110.96	79.9229	86.9171	122.588	138.057	129.422	94.1258	117.101	92.1709	65.8716	139.66	114.9
jg10775.t1	12.0551	9.89419	11.0128	1.97654	1.46511	2.2639	2.66045	5.88607	2.31488	2.10452	2.97658	1.53251	1.89553	3.93147	2.10551
jg10776.t1	99.3565	103.525	121.941	189.067	332.837	178.146	124.119	158.78	162.441	207.889	162.113	171.479	107.752	139.36	149.284
jg10777.t1	11.5829	16.3717	11.6641	16.9796	14.432	15.9048	20.3892	20.9313	17.6384	17.7347	17.3779	18.8131	17.9788	16.5106	21.9845
jg10778.t1	9.07445	8.8498	6.04385	9.45178	8.57799	7.94852	9.81856	14.5812	9.99539	9.17759	9.28645	11.0215	16.3025	12.2401	17.2251
jg10779.t1	1.4704	1.36034	1.33783	1.51987	3.65841	2.19167	1.06522	2.74893	1.15718	2.37335	1.99002	2.30771	2.18497	1.94905	1.31357
jg1078.t1	0	0	0	0	0	0	0	0	0	0	0	0	0	0	0
jg10780.t1	0.812839	0.966441	0.857895	1.67753	2.33599	1.86871	1.49464	1.82967	1.33299	2.76074	2.13361	2.73009	1.42012	1.46959	1.66349
jg10781.t1	0.393186	0.391399	0.267401	0.276864	0.237657	0.199544	0.168342	0.293316	0.173394	0.221369	0.305894	0.351283	0	0.139653	0.267511
jg10782.t1	3.91862	3.32817	4.23676	1.47415	1.5413	0.844421	2.21484	1.10129	1.2024	5.99813	0.709257	6.35637	0	1.21358	0.645166
jg10783.t1	21.4889	22.019	16.8038	14.1522	12.3921	9.25099	16.2331	14.8988	12.2996	13.9885	13.6365	12.3467	18.415	15.7744	17.119
jg10784.t1	90.9755	75.4898	68.9088	136.318	136.709	187.244	138.735	167.706	184.502	128.594	200.061	117.131	179.595	147.562	212.756
jg10785.t1	13.8695	13.5935	14.7551	18.6659	17.7061	17.095	15.2981	16.3394	16.6684	25.8996	16.4648	26.3265	14.4266	14.0773	13.0384
jg10786.t1	15.4593	14.5661	12.8688	10.5934	18.4196	16.3922	15.1261	14.7953	4.97931	23.9912	17.6095	20.821	2.39363	15.7997	13.5879
jg10786.t2	0	0	2.60283	5.2973	0	0	0	0	10.1943	2.9824	0	5.52417	0	0	0
jg10787.t1	0	0	0	0.450049	1.0351	2.34971	0	0.107868	0	0.366725	1.23517	0.962266	0	1.50626	0.271702
jg10788.t1	155.721	158.441	143.745	18.6846	20.7381	19.1078	33.5223	43.8593	29.1981	24.4194	33.4831	20.8497	41.6942	67.3729	37.5349
jg10789.t1	35.2249	57.3972	53.9553	3.03049	4.86715	3.78711	3.63902	10.4869	2.93615	3.71368	11.2112	3.32945	5.07522	20.185	7.81343
jg1079.t1	0	0	0	0	0	0	0	0	0	0	0	0	0	0	0
jg10790.t1	13.9943	10.6029	12.7537	9.5266	8.6926	8.25341	5.9814	9.6072	6.79485	8.51486	11.4333	7.87259	8.12223	8.37554	11.5031
jg10790.t2	0	3.26279	2.26236	0	0.517499	0.339643	0	0	0.436656	0.153026	0.116125	0.286493	0.772575	0.092178	0
jg10791.t1	3.56496	3.31617	2.55248	0	0.817275	0	0	0	2.05143	1.17572	0	0	0	0	0
jg10791.t2	0.95019	2.46251	2.72436	7.45413	5.37355	6.4615	7.75829	6.7597	5.41417	9.29749	8.36746	10.1869	2.65869	6.5053	7.0002
jg10792.t1	0.119842	0.237933	0.061668	0.115199	0.510254	0.270718	0.105509	0.396576	0.166018	0.255088	0.586806	0.172388	1.07489	0.434373	0.483149
jg10793.t1	0.133176	0.511273	0	1.05973	2.41073	1.05624	0.370014	1.85325	0.760176	0	3.50297	0.343455	0	1.51271	1.79309
jg10794.t1	4.3928	4.78633	3.36251	2.58007	4.49493	2.66157	2.51124	5.40168	2.27582	2.38424	7.29433	3.10759	6.60793	5.57822	5.25795
jg10794.t2	0	0	0	0	0	0	0	0	0	0	0	0	0	0	0
jg10795.t1	3.15119	4.91045	3.03698	2.90127	3.27244	3.60398	2.46334	4.15236	3.35662	1.93831	4.71663	2.77057	3.12737	3.87168	3.01755
jg10796.t1	73.5559	64.216	60.6771	38.0424	44.5839	36.9886	30.8817	26.833	40.0037	22.8589	26.321	32.1791	20.8251	25.9562	22.8952
jg10797.t1	0.156932	1.04221	0.31834	1.41026	1.42351	0.378695	0.620521	0.709876	0.361321	0.528415	1.65176	0.684111	0.307415	1.62735	0.557225
jg10798.t1	0.906563	0.887341	0.921413	2.38837	2.07273	1.73215	1.06177	1.53213	2.00164	2.53437	2.26286	1.58189	3.17782	2.20316	2.35831
jg10799.t1	0.144366	0.129693	0.357867	1.07226	0.510651	0.485452	0.70558	0.88882	0.647595	0.348002	0.350533	0.596494	2.09651	0.683138	0.44892
jg108.t1	0	0	0	0	0	0	0	0	0	0	0	0	0	0	0
jg1080.t1	0	0	0	0	0	0	0	0	0	0	0	0	0	0	0
jg10800.t1	1.81711	1.91846	1.43317	4.08287	4.09304	3.70185	2.97178	4.41927	3.19194	5.03081	5.1455	5.69521	0.378643	3.91882	3.94246
jg10800.t2	0	0	0.482723	0	0	0	0	0	0	0	0	0	0	0	0
jg10801.t1	13.2413	13.9136	11.7244	35.4051	26.8766	40.6891	23.6283	29.7336	31.5913	39.6199	29.1625	32.3672	17.0468	25.2883	29.3725
jg10802.t1	3.40915	1.53671	1.89053	4.18352	6.93968	8.62349	2.78566	4.30359	4.06088	9.39326	6.55035	7.42349	4.24627	5.51018	5.2851
jg10803.t1	0.418544	0.21392	0.470901	0.644778	0.937098	0.605526	0.974099	1.52523	0.564974	0.374107	1.62803	1.48218	0	0.904275	1.11041
jg10804.t1	3.27515	3.85702	2.60176	0.180453	0.424775	1.09465	2.37004	3.38964	1.22751	0.684085	0.992918	0.245811	0	3.01141	0.819191
jg10805.t1	47.0314	64.6018	50.9836	6.27954	5.92161	6.5636	11.6442	11.4605	7.37772	4.3885	7.3291	6.03603	4.73046	9.78039	9.75952
jg10806.t1	0.676891	1.09398	0.998756	0.636235	1.36731	1.67944	0.369289	1.07374	0.813692	1.19511	1.80519	1.0229	0.75903	0.471337	1.32934
jg10807.t1	1.89351	1.70242	1.39571	1.31407	1.4621	2.09965	1.65443	4.74581	2.76919	1.91472	5.98866	1.99113	8.58329	2.93044	4.36935
jg10808.t1	0.723289	2.58817	1.80685	0.782726	0.535883	0.673771	0.828015	1.36843	0.670942	1.14938	2.01782	2.41124	0	0.413233	1.30365
jg10809.t1	3.37208	3.66765	2.94567	1.60816	0.825146	0.784529	0.872496	0.701277	0.644704	1.86279	2.80157	2.21187	0	1.13378	0.576087
jg1081.t1	0	0	0	0	0	0	0	0	0	0	0	0	0	0	0
jg10810.t1	3.50041	3.65166	3.0835	3.04244	2.95161	3.28581	1.43758	3.39807	3.0425	3.86898	3.28245	3.54282	2.43334	2.86643	3.08831
jg10811.t1	0.624277	2.79529	2.18505	2.9462	6.26425	3.84374	1.93262	3.69452	1.44647	2.5811	8.99581	4.23324	2.71805	5.41873	10.6557
jg10811.t2	2.25442	3.80375	1.54005	3.31742	4.76768	4.90656	1.07049	3.45355	1.81812	3.36649	15.3733	5.43377	5.42246	5.51359	5.37339
jg10811.t3	0	0	0	3.45846	0	0	2.96458	5.1107	2.09857	4.57348	0	0	14.1984	0	0
jg10811.t4	1.49604	0	0	0	0	1.62931	0	0	0	0	0	0	0	0	0
jg10812.t1	2.642	3.54552	3.27563	3.81033	5.53479	5.92599	3.06224	5.89155	3.11734	4.66587	8.30516	4.37006	3.50263	4.20478	4.26629
jg10813.t1	14.1336	12.6424	11.8577	14.3975	15.5825	12.8175	12.7165	13.9118	12.3501	15.0764	14.6814	12.5667	24.5615	15.9683	13.2531
jg10813.t2	0	0	0.029655	0.049371	0.080372	0	0	0	0	0	0	0.237825	0	0	0
jg10814.t1	14.7298	14.0818	15.149	19.7224	14.3878	18.7805	17.9792	14.4828	16.1713	31.5527	16.2165	32.3787	9.84215	18.9475	15.5106
jg10815.t1	4.50179	6.24153	4.13974	9.99284	11.5216	8.14303	9.14608	8.84013	10.0066	12.5096	10.3618	14.4497	10.4861	11.1821	13.0868
jg10816.t1	0	0.017106	0.031358	0.007795	0.016955	0.021153	0.022509	0.116012	0	0.022648	0.031945	0.086146	0	0.205565	0
jg10816.t2	2.24076	3.49789	2.28778	3.13691	4.6512	3.54577	1.98954	2.86545	2.98702	4.08968	5.01519	3.57602	1.09455	3.8669	2.49272
jg10817.t1	1.21278	1.81169	1.69163	1.46968	2.39219	1.29918	3.20525	1.7954	1.42249	7.07935	3.6767	8.27761	0	4.02417	0.820251
jg10817.t2	0	0	0	0	0	0	0	0.725592	0	3.88944	2.05999	0	2.72759	0	0
jg10818.t1	0.39339	0	1.03172	0	1.61156	0	0	0	0.342132	0	0	0.367222	0.380313	1.0781	0.533049
jg10818.t2	6.06721	4.31297	4.22224	8.07542	10.0466	9.93605	7.86963	10.6182	7.17062	17.9547	15.5833	16.9863	7.60057	11.1556	9.33203
jg10819.t1	20.0459	14.9672	21.127	10.8303	33.038	6.22168	22.7181	16.7416	6.72011	19.2365	16.9528	18.77	21.4901	21.2926	10.9537
jg1082.t1	0	0	0	0	0	0	0	0	0	0	0	0	0	0	0
jg10820.t1	213.368	207.295	51.5938	92.5579	21.0842	99.1768	21.6984	121.655	80.9641	106.298	24.5336	100.411	160.94	137.37	111.556
jg10820.t2	0	0	205.316	0	0	0	0	0	0	0	0	0	0	0	0
jg10820.t3	0	0	0	0	0	0	0	0	0	0	0	0	0	0	0
jg10820.t4	4e-06	0	0	0	144.07	1e-06	115.713	1e-06	0	0	127.772	0	0	0	0
jg10821.t1	10.3419	10.0829	8.23949	6.27312	10.4219	6.74214	6.61408	5.80948	4.6299	14.4819	8.37035	16.3171	0.822217	7.94427	3.35189
jg10822.t1	4.91957	1.90504	3.00101	8.65218	6.40748	10.5461	5.76271	10.1923	6.67192	7.48467	20.5173	4.37373	7.11359	7.95101	15.6254
jg10823.t1	0.521362	0.575146	0.577399	1.48689	3.10651	3.06506	1.51056	1.70912	1.27902	2.92962	3.47411	2.24386	2.04492	2.06484	3.0762
jg10824.t1	1.36233	1.17924	0.540263	2.06283	2.06659	1.40347	1.04054	1.83004	2.58341	2.67609	5.31123	4.05945	6.99456	3.40919	4.58295
jg10825.t1	2.17931	2.30886	3.06063	3.05764	3.12193	2.43646	2.21081	2.76622	1.8436	10.1998	7.10318	10.8662	0.78927	2.71047	3.1705
jg10826.t1	92.8835	95.7706	94.8679	42.2019	48.3377	40.2202	54.8378	40.6898	33.1257	128.96	64.4389	145.001	1.40618	55.3771	34.0897
jg10827.t1	80.7384	74.7239	63.6094	36.4991	33.9136	35.7491	47.4628	39.7997	40.4454	65.9306	80.3356	73.3445	28.1968	66.1424	71.963
jg10828.t1	12.6747	15.1948	11.9002	4.21099	5.53816	1.50797	2.57268	2.45786	1.81218	2.82226	3.06965	2.4929	2.9622	2.96718	2.3895
jg10829.t1	4.49968	3.8598	4.10366	5.49574	4.61496	3.77221	2.50001	3.10478	4.12656	5.11383	6.35254	5.22919	1.74895	3.33566	3.0496
jg1083.t1	0	0	0	0	0	0	0	0	0	0	0	0	0	0	0
jg10830.t1	3.83468	3.89027	3.56364	7.19214	6.40623	6.71323	5.37004	5.98669	5.50133	9.39026	9.8658	8.06529	9.11946	7.14106	5.72486
jg10831.t1	3.0814	2.60314	2.94386	3.87608	4.17235	1.0861	3.70957	5.1363	3.80341	10.3697	4.42198	11.497	0	4.73291	1.48704
jg10832.t1	7.97823	7.97241	6.05489	6.97447	6.84346	8.63505	6.0413	8.10183	6.41366	9.45744	10.8422	10.1458	5.65139	8.73548	7.88419
jg10832.t2	0	0	0.475493	0	0	0	0	0	0	0	0	0	0	0	0
jg10833.t1	0.413087	0	0.086741	0.211793	0.235472	0.124609	0.058498	0	0.109161	0.260143	0.119953	0.472783	0	0.119355	0.074088
jg10833.t2	0	0.269136	0.015805	0	0	0	0	0	0	0.104004	0.290762	0	0	0	0
jg10834.t1	0	0.016539	0	0.039825	0	0	0	0	0.023266	0.02454	0.056308	0	0	0	0.042314
jg10835.t1	0	0	0	0.005373	0	0	0	0	0	0	0	0	0	0	0
jg10836.t1	0.00238	0.019609	0.065521	0	0	0	0	0	0	0	0	0	0	0	0
jg10837.t1	0.110871	0.199198	0.12239	0.113853	0.084287	0.138795	0.234339	0.17119	0.120083	0.101121	0.099582	0.294387	0	0.081508	0.088051
jg10838.t1	0	0	0	0	0	0	0	0	0	0	0	0	0	0	0
jg10839.t1	0	0	0	0	0	0	0	0	0	0	0	0	0	0	0
jg10839.t2	0	0	0	0	0	0	0	0	0	0	0	0	0	0	0
jg1084.t1	0	0	0	0	0	0	0	0	0	0	0	0	0	0	0
jg10840.t1	1.07254	1.66458	1.43504	1.99424	1.83929	1.79278	1.44129	1.90448	1.98294	3.43377	2.50154	2.77549	0.262229	3.22488	1.4154
jg10841.t1	25.1387	29.3378	27.7893	25.8481	15.7754	20.4639	23.1809	32.3872	23.2917	28.9964	23.2387	24.0442	32.5583	26.6336	24.6672
jg10842.t1	374.191	521.757	556.029	73.5242	100.297	60.7014	63.8982	192.249	81.1233	92.0857	51.3287	72.0689	62.6004	126.469	68.8112
jg10843.t1	12.1681	10.789	12.358	16.5055	21.2108	31.3227	15.7862	22.2492	18.1355	16.5494	29.7748	18.0358	16.2853	20.9079	23.7229
jg10844.t1	1.34439	1.86684	1.23285	2.88302	2.90819	1.36728	3.521	6.0786	3.50443	3.04609	2.96666	3.55374	0.931818	3.24159	5.0486
jg10845.t1	48.6076	12.3849	36.5805	26.6044	49.6969	22.3693	51.7896	53.9326	50.9898	16.3926	56.6005	70.2884	5.41463	51.8472	60.2672
jg10845.t2	18.7599	50.3389	15.7087	45.6252	24.7606	59.702	19.9037	25.319	17.0476	83.0556	24.309	28.0905	4.09724	23.8622	24.041
jg10846.t1	4.55714	3.89161	4.38003	3.58413	4.03804	3.39897	4.22364	4.27512	3.99502	7.43676	4.17348	8.03099	1.41849	5.54283	3.12666
jg10847.t1	3.89678	2.85779	3.88111	4.14532	6.51898	4.91431	5.15712	4.446	4.68697	6.70591	7.90127	5.45908	8.30489	5.60288	4.65989
jg10847.t2	0	0	0	0	0	0	0	0	0	0	0	0	0	0	0.888442
jg10848.t1	14.6554	17.2325	11.4011	11.1878	9.13143	14.736	17.9064	19.1432	14.6166	14.912	16.4971	12.7635	11.2666	15.9606	11.3212
jg10849.t1	3.83841	2.8021	3.99318	9.09639	7.76479	10.6345	6.90381	10.0194	8.40395	5.84169	11.3624	6.16552	15.8939	11.5516	11.6691
jg1085.t1	0	0	0	0	0	0	0	0	0	0	0	0	0	0	0
jg10850.t1	2.55657	1.80188	1.03614	0.955311	0.810338	1.42738	0.57492	0.820946	0.537881	0.243077	0.685248	0	4.13826	0.838809	0.11493
jg10851.t1	15.4283	13.8029	14.3179	15.9332	19.5356	16.2584	19.2664	20.4778	17.8444	31.0053	22.349	29.8922	4.18362	20.6921	16.9534
jg10852.t1	1.20491	0.706741	1.70559	1.63886	1.76597	2.35996	2.30845	2.88394	1.98064	1.746	1.96886	3.27111	3.86803	2.65883	3.18245
jg10852.t2	0.987033	0.706178	0.383944	1.82157	3.06901	1.32307	1.30423	1.80785	2.49362	1.61739	2.03418	0.509067	1.99993	1.80433	3.27514
jg10853.t1	23.0229	20.3084	22.1407	18.6465	25.5904	22.5478	19.3807	28.1711	20.6241	21.3307	20.3838	20.6035	11.5118	19.1611	25.9483
jg10854.t1	1.17519	0.926346	1.02442	2.66693	2.27581	1.62106	1.88525	3.72438	2.37646	2.02997	3.97956	2.1987	2.82765	3.63788	3.32848
jg10855.t1	0	0.02944	0	0.008193	0.014773	0	0.042376	0	0	0	0.019909	0.015157	0	0	0
jg10856.t1	0	0	0	0.129968	0.220494	0	0	0	0	0.091686	0	0.06667	0	0	0
jg10857.t1	7.05691	6.91412	4.74599	17.9537	16.6194	13.9384	10.4342	14.601	17.3577	20.9821	18.6931	20.4001	1.08327	16.2901	16.7631
jg10858.t1	3.09209	2.45506	3.17981	6.48178	9.74332	10.179	3.57424	4.98343	6.65186	11.1619	7.5601	11.8214	0	6.26072	2.22492
jg10859.t1	2.09544	2.9514	4.38896	7.11182	9.28922	5.6617	4.37832	7.70422	5.96511	17.3275	4.36496	16.1268	5.62329	7.11212	5.17574
jg1086.t1	0	0	0	0	0	0	0	0	0	0	0	0	0	0	0
jg10860.t1	0.4759	0.821479	0.47259	3.86904	3.59715	5.21896	2.11975	6.15238	3.13474	2.77492	6.98285	3.08056	6.35636	3.23438	7.73977
jg10861.t1	16.4233	17.6147	16.2538	10.6295	9.51265	10.783	7.27647	14.5552	8.7269	8.0836	13.6609	9.61503	14.2057	11.786	11.5164
jg10862.t1	5.00384	5.42462	6.46121	2.57674	4.07218	3.41197	2.97624	3.88928	1.33865	5.46406	5.58407	6.03712	1.20879	2.83427	2.00581
jg10863.t1	8.52762	8.81869	6.13648	16.726	16.4696	15.4742	11.4495	28.2163	11.9342	12.4476	41.7237	12.1066	70.0494	21.9112	30.7389
jg10864.t1	6.07272	8.35797	5.31872	13.7038	15.8473	11.907	5.77047	17.8445	10.947	15.4476	31.5028	17.0732	3.86559	15.3179	8.37496
jg10865.t1	1.91638	2.20851	1.81712	2.65626	4.98867	2.72789	2.23044	5.49383	2.45303	2.39564	5.71601	2.97932	3.12004	4.20742	5.0574
jg10866.t1	1.81556	0.613693	1.52973	1.12046	1.39322	1.83358	1.14573	0.36627	0.351092	1.45825	0.759083	1.31456	0	2.30438	1.14816
jg10867.t1	1.96082	3.01886	2.68624	3.10912	4.1053	3.18662	1.92625	3.96815	2.33577	3.57876	4.13435	2.31804	3.97651	3.52906	3.19455
jg10868.t1	1.82898	1.32174	1.50619	1.21608	2.91684	3.02776	4.33122	1.86637	2.80197	2.43696	1.47171	1.56523	4.59362	4.42404	3.7038
jg10869.t1	20.3996	20.4585	16.2336	27.8111	26.3087	25.4332	34.7005	32.9654	38.1227	23.3157	18.4951	19.3512	29.0451	26.7498	32.862
jg1087.t1	0	0	0	0	0	0	0	0	0	0	0	0	0	0	0
jg10870.t1	106.86	113.145	124.523	125.452	158.334	137.388	125.02	131.951	161.923	127.591	91.8465	107.054	129.05	109.137	108.727
jg10871.t1	481.583	362.947	438.641	1343.91	1227.73	1012.92	1043.98	1262.03	1089.5	929.84	1129.2	866.983	2183.13	880.106	1198.42
jg10872.t1	0.515363	0.840069	0.881571	1.84127	5.38462	2.59878	2.39566	4.62644	0.867781	5.50751	4.37681	5.37888	1.31412	2.87763	2.87221
jg10873.t1	16.8366	13.8445	14.6416	74.9101	39.0911	51.234	129.462	89.2973	222.4	82.2922	35.7898	47.9824	36.6703	42.4733	53.3177
jg10873.t2	0	0	1.06402	0	0	0	2.81709	0	0.868598	0.778432	0	0	0	0	0
jg10874.t1	2.4033	1.47873	2.92426	3.28289	4.53296	2.46157	1.77686	3.81534	2.24839	3.28612	4.33601	4.14779	6.25454	4.31066	4.78874
jg10875.t1	5.25848	4.53611	4.87813	9.00028	12.7786	13.1665	7.82147	9.33196	8.36097	10.1651	9.48103	10.6407	9.82934	9.5809	11.0338
jg10876.t1	85.103	82.4704	77.584	109.159	102.903	149.514	120.163	113.007	116.04	106.353	103.094	90.6183	120.885	114.702	122.366
jg10877.t1	6.65602	8.41364	6.9012	27.5753	25.0776	41.3705	5.83976	11.7788	8.19564	10.4742	11.5953	11.5178	24.184	10.6747	49.4823
jg10878.t1	0	25.2253	17.9634	36.6122	34.8271	46.4608	42.6918	187.899	28.9591	37.0798	28.195	27.2555	0	46.0037	27.0368
jg10878.t2	7.5239	9.91335	10.4191	4.64647	11.9119	12.3054	8.03114	29.2352	6.8094	8.72153	14.7891	13.5332	0	7.94147	4.14274
jg10878.t3	0	0	0	0	0.875813	0	0	0	0	0	0	0	0	0	0
jg10878.t4	12.527	5.18918	2.87372	9.51931	17.2343	11.6674	6.65448	18.3862	5.04954	8.08906	7.75931	7.73021	0	4.45482	18.5895
jg10878.t5	19.4893	4.62093	1.78228	5.62219	10.7266	9.41046	2.4828	21.1062	5.26955	6.04805	10.6187	4.50335	68.9632	12.1938	6.96303
jg10879.t1	9.67173	10.8447	10.035	11.2144	11.8889	13.9666	9.12454	9.70172	6.31159	6.92334	25.559	5.61163	38.4156	12.0406	21.0135
jg1088.t1	0	0	0	0	0	0	0	0	0	0	0	0	0	0	0
jg10880.t1	3.16085	1.69812	1.64882	3.31085	3.10969	2.09581	2.05869	1.71122	3.37637	0.995594	4.47122	1.1032	3.16174	2.0231	3.73632
jg10881.t1	3.37545	4.26976	2.97685	6.23427	10.1273	6.15142	1.86397	8.12254	2.87552	6.72473	15.4985	5.84918	2.08822	8.11945	7.93293
jg10882.t1	20.5384	25.579	21.1332	18.8265	18.1794	21.6124	12.7549	27.688	18.7245	12.9357	27.2412	18.1446	22.9501	19.4242	21.1358
jg10883.t1	2.67076	3.01492	2.403	6.21113	6.33018	8.29276	6.65017	7.12387	7.57621	6.20159	10.2736	6.26404	20.0295	7.06641	7.79119
jg10884.t1	2.3137	2.01078	1.13431	3.05651	2.86344	4.71289	3.60307	3.9071	6.48537	7.26635	3.12307	6.53629	0	3.56248	3.01267
jg10884.t2	0	0.215341	0	2.77949	4.08959	0	0.607704	0	0	0.436322	3.03719	0	0	0	0
jg10885.t1	2.95739	3.99019	3.82644	7.75963	11.1278	6.99026	4.49947	4.85354	5.71088	10.8187	8.19788	10.6752	12.2949	4.68924	6.45039
jg10886.t1	3.82617	3.15591	2.24386	8.79759	6.70715	6.53993	5.47088	8.62395	7.37311	8.95931	9.55297	8.2789	1.91405	7.20525	8.06389
jg10887.t1	0.59444	0.756632	0.622931	1.42479	0.779523	0.635841	0.490984	0.636388	1.9443	5.46921	1.33778	3.9237	1.9405	1.28121	2.15922
jg10888.t1	2.34308	2.16002	2.04258	6.44475	7.09044	5.92315	3.96463	6.98677	6.13307	9.52047	10.0062	8.11912	0.504719	7.04599	7.63603
jg10889.t1	0.726439	1.12683	1.44636	3.93977	3.33186	3.61572	1.63778	3.38614	2.33651	4.54317	1.92928	4.49455	4.95964	3.70534	2.39691
jg1089.t1	0	0	0	0	0	0	0	0	0	0	0	0	0	0	0
jg10890.t1	0.771968	0.866887	0.756517	4.60934	4.26204	3.64949	1.45716	3.01719	2.19945	4.58207	2.75554	5.6543	2.10359	3.51394	2.94555
jg10891.t1	0.275789	0.417642	0.412467	2.40899	3.62339	1.7406	1.06455	2.08806	1.17982	2.78471	2.39704	2.91229	2.76605	1.9417	2.2343
jg10892.t1	63.9022	62.6378	65.5396	80.4877	100.512	72.7922	100.118	90.5734	75.5543	85.31	85.1058	74.1538	118.03	75.5888	89.3597
jg10893.t1	3.51215	2.45616	2.93756	7.18105	8.94082	10.0887	8.54573	10.9822	14.0837	7.599	15.6767	6.60515	10.4911	10.783	16.3564
jg10894.t1	6.57682	6.06425	5.60753	12.2568	13.3316	10.8099	9.76805	12.4289	10.5885	11.3784	11.6969	9.41163	8.14964	9.24974	9.78542
jg10895.t1	62.7961	48.6378	70.4316	72.232	63.8148	72.0413	68.0304	45.8106	72.2686	71.2177	56.9807	68.0156	12.7015	68.0058	33.7199
jg10896.t1	33.2305	36.3175	48.3559	50.9313	44.3062	42.8385	44.6203	45.8499	55.21	48.9685	43.3167	47.8457	7.24801	44.6029	38.2174
jg10897.t1	126.298	119.864	134.086	204.037	185.671	187.974	205.898	221.344	196.539	203.833	262.286	235.038	373.597	207.874	180.496
jg10898.t1	0.861491	1.09012	0.908682	1.81584	2.06164	2.14736	1.93566	3.46985	2.91104	1.83167	2.57944	1.48574	3.81025	3.90476	2.73712
jg10899.t1	2.87274	2.04727	0.525269	37.5323	52.5234	32.3448	17.1753	34.2172	17.7487	25.1761	47.9301	17.6912	70.2638	34.849	50.4678
jg109.t1	0	0	0	0	0	0	0	0	0	0	0	0	0	0	0
jg1090.t1	5.0971	5.43806	4.12975	7.83727	12.083	5.62292	4.80676	8.12176	3.74399	8.64648	7.29308	8.54355	1.71737	6.80861	5.59753
jg10900.t1	0.548482	0.419874	0.526524	9.51137	16.9852	8.70055	3.65008	10.8254	4.02572	8.72886	13.0427	7.10335	12.6798	8.40734	13.9883
jg10901.t1	0.329097	0.490728	0.274362	0.9909	1.63063	0.635601	0.4618	0.670826	0.445327	1.82861	1.30772	1.99491	0.699306	1.07766	0.653906
jg10901.t2	0.004458	0	0	0	0	0	0	0	0	0.049797	0	0	0	0	0
jg10902.t1	0.676342	1.64049	1.779	1.48764	2.42676	2.19356	0.774717	2.39628	1.02976	1.24277	2.94662	1.1063	1.32001	1.85994	2.85817
jg10903.t1	2.08677	2.49119	1.93431	7.75816	9.38644	6.5341	5.75568	6.34765	4.96673	13.1404	9.1367	12.9622	5.69716	8.3438	6.89358
jg10904.t1	1.75434	0.619852	0.325221	3.47313	3.92998	3.2024	2.66083	2.59715	1.93652	2.82861	3.48287	2.78799	4.93723	3.48832	5.19702
jg10905.t1	1.67592	1.70989	1.82146	4.85279	4.15936	4.42858	3.6989	3.91984	3.01505	5.02746	4.97801	5.11499	3.36709	4.47876	4.69154
jg10906.t1	0.27318	0.544375	0.099587	1.06384	2.31864	1.42779	0.487922	1.0184	0.966731	1.34977	1.82506	1.00665	1.39195	0.954209	0.61112
jg10907.t1	11.27	13.0865	13.303	15.753	15.0732	15.9874	13.3285	20.4906	13.5575	18.3006	13.2462	21.4195	25.2536	16.5501	20.5986
jg10908.t1	22.3074	27.8425	24.3724	24.6912	30.7401	25.6974	19.9711	21.3664	20.3865	29.8346	16.2601	27.6275	20.4693	18.7488	21.3422
jg10909.t1	0	38.9466	22.3534	28.9958	28.3396	44.8718	12.8963	15.79	22.4626	19.7442	31.1867	13.3076	52.7314	29.9997	28.4264
jg10909.t2	186.317	151.421	162.786	148.257	181.523	121.423	107.107	130.445	120.365	131.191	111.852	101.317	258.85	95.9133	120.952
jg1091.t1	14.7351	10.5336	12.0261	28.6536	50.9143	21.0801	16.1428	31.1683	19.8335	21.7593	29.9262	22.8153	20.3585	30.7784	34.1227
jg10910.t1	1764.36	1423.03	1392.75	780.448	1550.26	647.597	506.83	689.162	431.334	433.087	626.951	399.499	1276.21	570.838	883.91
jg10911.t1	2.42579	3.83159	1.64421	1.26303	3.01341	3.16632	2.22698	3.92726	2.02275	1.79407	3.87169	2.80873	6.98122	2.60606	4.22365
jg10911.t2	0	0	1.28692	0	0	0	0	0	0	0	0	0	0	0	0
jg10912.t1	7.74452	7.53768	8.15033	9.39503	15.6221	12.5722	6.48867	9.83434	6.14568	13.0567	11.6241	16.0045	7.41584	10.5658	10.746
jg10913.t1	2.51857	2.48537	2.19861	3.1152	4.00095	3.17288	1.59788	3.08079	2.33112	2.7986	4.80856	3.05737	5.12641	2.12253	3.21654
jg10914.t1	325.919	343.567	270.286	56.1899	35.2569	63.1458	123.083	122.785	75.4058	53.8359	63.8562	69.5944	92.9708	99.6358	74.3084
jg10915.t1	1.18008	0.841923	1.50381	3.13532	1.50651	2.54169	0.712847	1.76498	3.27238	3.19002	3.69235	2.33723	0.902063	1.76081	1.82448
jg10916.t1	7.15385	7.57745	6.58365	8.23451	8.4701	8.02592	5.88549	7.95635	6.29998	8.58272	10.7459	10.5004	2.73365	8.39184	5.79258
jg10917.t1	1.26339	1.07241	0.656423	7.68032	11.8717	5.75206	2.97295	6.00741	3.18832	6.39261	9.90822	7.86574	11.5622	6.21683	8.66674
jg10918.t1	0.903054	0.600732	0.394112	1.15958	3.4369	1.91337	0.470931	1.18177	0.427387	1.38939	1.52102	1.37274	0.24857	0.491599	1.05165
jg10919.t1	5.43371	5.98544	8.19646	6.40904	16.5275	9.34771	1.08794	2.32181	1.42323	3.52316	1.60912	4.70248	0	0.950931	0.898917
jg1092.t1	0.107549	0.070262	0.049195	0.062898	0.023157	0.052218	0.009445	0.105024	0.012203	0.014173	0.087018	0.04556	0.165506	0.042106	0.115664
jg10920.t1	0	0	0	0	0	0	0	0	0	0	0	0	0	0	0
jg10921.t1	0	0	0	0	0	0	0	0	0	0	0	0	0	0	0
jg10922.t1	0	0	0	0	0	0	0	0	0	0	0	0	0	0	0
jg10923.t1	0	0	0	0	0	0	0	0	0	0	0	0	0	0	0
jg10924.t1	0	0	0	0	0	0	0	0	0	0	0	0	0	0	0
jg10925.t1	0	0	0	0	0	0	0	0	0	0	0	0	0	0	0
jg10926.t1	0	0	0	0	0	0	0	0	0	0	0	0	0	0	0
jg10927.t1	0	0	0	0	0	0	0	0	0	0	0	0	0	0	0
jg10927.t2	0	0	0	0	0	0	0	0	0	0	0	0	0	0	0
jg10928.t1	0	0	0.694075	0	0	0	10.3871	0	4.33596	5.83096	9.68685	0.236583	0	17.1091	7.68783
jg10928.t2	0.078337	0	0	0	0.28077	0	0.505571	0	0	0	0	3.24209	0	0	0.308928
jg10928.t3	1.49295	2.14145	0.087039	3.93449	3.46052	2.62919	0.466277	13.7184	2.04103	0.17379	0.496174	1.30033	26.1882	2.20275	22.4576
jg10929.t1	22.2526	18.7021	19.4357	25.9194	29.7786	19.222	20.4318	25.0162	15.6827	24.4631	20.2396	23.528	18.7323	20.8283	25.2496
jg10929.t2	0	0	0	0	0	0	0	0	0	0	0	0	0	0	1.02133
jg1093.t1	0.494123	1.37511	0.890168	1.7809	1.27654	1.12861	1.34869	2.47576	1.94951	1.31883	2.37986	1.32231	10.9842	1.66881	3.80109
jg10930.t1	5.1583	1.98531	3.105	2.65186	1.54441	3.14133	1.7427	2.80099	1.74117	2.30256	8.75099	2.70878	1.59136	1.95685	4.818
jg10931.t1	0.448699	0	0	0	0.977827	1.79242	0	1.5129	1.30878	0	0.774706	0.875457	0	0	0
jg10931.t2	0	0	1.01316	1.49239	0	0.657631	0.55626	0.27455	0.507423	0.783212	0.316104	0	0	0.652535	1.7788
jg10931.t3	0	0.979741	0.434769	0.706789	1.79015	0	0.127001	0	0	0.380788	1.09547	0	2.83712	0.827847	0.223349
jg10932.t1	0.757842	0.192729	1.02446	1.10974	1.45401	0.391414	0.380652	0.975826	1.06645	1.56142	1.36552	1.02074	0.3868	0.521155	0.778568
jg10932.t2	0	0.51032	0.003667	0.028211	0.074995	0.851195	0.567324	0.004315	0.009446	0.877909	0	0.869054	0.03373	1.60898	0.476987
jg10933.t1	12.746	10.1563	7.50955	8.52733	7.83068	8.33271	6.61724	10.1317	8.2177	3.34556	10.0777	6.01469	4.67919	9.00504	7.12405
jg10934.t1	10.4871	9.27744	9.95599	6.60129	6.49864	0	7.66105	0	5.16605	8.39208	7.25311	7.4957	0	6.42381	5.36196
jg10934.t2	5.63763	4.38674	5.05828	4.72921	4.35843	8.41608	2.7122	8.20781	2.28532	3.19511	3.09335	3.30222	12.4392	3.08936	3.89336
jg10935.t1	44.5973	57.4192	44.2002	38.2957	23.2549	27.3083	54.9222	22.0195	24.6433	26.1392	17.9714	31.8319	6.47262	39.494	24.5883
jg10936.t1	0	0	0	0	0	0	0	0	0	0	0	0	0	0	0.335997
jg10936.t2	23.1995	19.848	21.9312	54.7623	25.2589	24.9526	31.6396	51.8183	91.3314	27.9246	41.3878	26.2517	30.7416	33.3394	38.167
jg10937.t1	3.87788	3.04449	3.50277	10.5207	2.91636	3.99804	4.8508	8.06922	16.0017	6.26673	5.36191	7.66515	0.225177	6.24367	6.34551
jg10938.t1	0	0.118534	0	0.512181	1.39825	0.629963	0.22772	0.567555	0.414997	0.219379	1.11085	0.750709	0.393705	0.887916	0.512439
jg10939.t1	8.57353	9.50035	7.58844	4.17213	5.68813	1.27897	3.05462	3.39825	3.07474	7.26515	3.22332	9.34531	0	3.05518	1.39002
jg1094.t1	1.57972	1.4979	1.48026	2.01443	4.53635	2.5204	1.39464	2.94414	1.55625	1.64696	3.31977	2.75773	1.36395	2.2228	3.14896
jg10940.t1	7.6673	6.45449	9.39094	5.23268	4.37509	2.50619	3.46045	4.27631	4.92266	3.65151	3.51362	4.31673	2.60364	5.04009	4.18539
jg10941.t1	0.637564	0.074477	0.266452	1.08025	0.838433	0.463471	0.091902	1.00863	0.737996	0.425628	1.16674	1.01568	2.33687	0.867222	2.46917
jg10941.t2	0	0	0	0	0	0	0	0	0	0	0	0	0	0	0
jg10942.t1	2.58905	3.82858	3.19691	4.92294	4.99188	5.3868	3.23643	6.90283	4.37086	4.48516	5.55232	4.0598	1.7111	5.47847	4.29849
jg10943.t1	55.1797	54.7974	43.4124	19.0984	22.0048	27.1214	23.3906	27.2687	20.5026	9.97331	21.5995	8.74846	0	19.8617	19.1183
jg10943.t2	3.7708	3.72353	2.10187	2.92355	2.59867	1.75328	3.57919	5.33149	4.99657	3.43372	3.14421	2.67427	29.2526	3.58347	7.02184
jg10944.t1	0.322127	0.335642	0.263281	0.539507	0.926444	0.807517	0.656877	1.94369	1.32577	0.460462	1.13342	1.07824	1.03712	0.793066	2.81087
jg10945.t1	1.01405	0.972652	0.424428	0.540846	0.626617	1.02717	0.043092	1.30357	0.945651	0.269539	1.44543	0.974172	1.07453	0.933813	0.774898
jg10946.t1	1.37673	1.2479	1.29397	0.546774	0.55396	0.976471	0.529376	1.23972	0.915415	0.629263	0.932287	1.04903	0	0.45894	0.747349
jg10947.t1	0.962575	1.59176	0.695921	0.43546	0.747919	1.28658	0.563834	0.968141	0.092847	0.511786	0.505305	0.335509	0.233333	0.456809	1.65194
jg10948.t1	20.2518	20.8271	18.6878	48.2323	48.1852	52.1921	31.4493	38.758	36.8497	32.8683	29.7849	36.314	28.5954	24.4723	27.8267
jg10949.t1	1.54499	1.70519	1.05835	2.24181	2.83297	3.78949	1.10197	4.91903	1.5565	2.73597	5.76889	3.16082	4.34609	3.7115	5.1275
jg10949.t2	0.015603	0	0.049008	0.058393	0.036891	0	0.027254	0	0.026787	0	0.217886	0	0	0.104635	0
jg1095.t1	10.4808	10.0246	7.53528	4.63166	6.03448	10.3769	4.94042	11.2913	8.90016	10.4031	15.3101	10.8181	3.76342	9.58869	8.68907
jg10950.t1	1.40118	1.9581	1.43349	0.274976	1.82504	2.08552	1.81769	1.4689	0.937108	2.31761	6.7285	2.82204	0	1.09901	0.550271
jg10951.t1	0	0.244777	0	0	0.180654	0.049228	0	0	0	0	0.128443	0	0	0.326494	0.914137
jg10952.t1	1.30896	0	0	0	0	0	1.21438	1.90131	0	2.3081	0	0	1.67419	0	0
jg10952.t2	0	1.05423	0.985462	1.63291	2.38895	2.79539	0	0.061685	2.06625	0.159529	4.52767	1.76038	0	1.75611	2.45628
jg10953.t1	0.435423	0.673451	1.40943	1.40219	2.04977	0.749673	1.52042	2.14546	0.587948	0.808865	2.69297	0.641062	4.65768	1.4429	2.13146
jg10954.t1	96.535	122.968	127.886	72.8956	86.2904	42.9699	95.7662	89.7114	54.7877	41.0025	99.1473	27.3547	121.79	67.552	99.1831
jg10955.t1	4.96316	6.26577	4.12384	10.2566	13.4308	4.63667	9.70985	14.3276	7.14077	5.55122	5.22581	3.09533	23.6822	10.0926	15.5336
jg10956.t1	2.55056	2.40489	1.99282	1.94842	1.7079	1.78029	2.17975	3.02281	2.17205	2.73182	1.87051	2.69765	4.87791	4.84319	5.51779
jg10957.t1	0.229959	0.182025	0.253067	0	0.775811	0.629654	0.461898	0.467355	0.313246	0.639994	0.273134	0.216916	0	0.427292	1.05671
jg10958.t1	1.33275	1.0378	1.35238	1.12135	0.796825	1.85904	1.3608	0.614004	0.585287	0.66167	1.99905	0.969241	0	0.462097	0.660607
jg10959.t1	0	0	0	0	0	0	0	0	0	0	0	1.78487	0	0	1.90014
jg10959.t2	1.99488	1.86024	1.60262	2.07561	1.84604	2.68304	1.22354	1.33273	2.46089	1.79093	1.90564	0	2.42747	1.78901	0
jg1096.t1	7.28481	9.0305	4.99091	4.6157	3.74879	6.04115	3.6607	8.93632	3.74895	1.64045	6.95765	1.83723	6.50056	4.97186	8.78026
jg10960.t1	0.059454	0.516027	0	0.857869	0	0.065594	0	0	0.256114	0.353997	0.920317	0.423935	0	0.336145	0.42374
jg10961.t1	0.491423	0.440136	0.475255	0.596365	0.173133	0.846512	0.046087	0.572737	0.451608	0.394494	0.410627	0.701053	0	0.352776	0.883811
jg10962.t1	2.61772	1.96213	2.84836	2.53809	2.55783	3.13003	2.68068	5.04932	3.11191	3.61911	4.01858	3.46707	4.61489	3.08653	3.72282
jg10963.t1	2.17907	1.00596	1.31273	0.901725	0.303261	1.85631	0.445669	0.563769	0.854716	0.921676	0.77528	0.326636	2.27583	1.22225	1.05664
jg10964.t1	0	0.957107	0.717023	1.32382	0.30851	1.21929	0.60754	0.89711	0.324438	0.249337	1.57834	0.622071	0	0	0.99096
jg10965.t1	8.95213	10.3916	7.58894	1.22392	3.11523	1.65316	2.57525	2.71022	1.11442	1.34522	1.82442	1.68842	2.76671	2.41384	1.68068
jg10966.t1	73.9706	80.5632	66.3768	5.4309	7.27315	8.9614	7.13271	7.61181	7.77555	9.57503	6.11385	13.517	5.65707	5.16208	5.73528
jg10967.t1	0	0	0	0	0	0	0	0	0	0	0	0	0	0	0
jg10968.t1	0	0	0	0	0	0	0	0	0	0	0	0	0	0	0
jg10969.t1	0	0	0	0	0	0	0	0	0	0	0	0	0	0	0
jg1097.t1	2.06039	3.91297	4.38723	4.91395	5.56768	6.0321	3.48374	7.71283	4.76345	5.35682	9.51254	5.79606	9.99986	9.29429	9.26833
jg10970.t1	0.023203	0	0	0	0	0	0	0	0	0	0	0	0	0	0
jg10971.t1	3.99605	6.31906	4.58192	2.14172	3.42386	1.85568	0.980185	1.91805	2.22457	1.81457	5.3057	2.25985	9.44517	1.46477	3.89045
jg10972.t1	3.41506	3.27078	0	1.54784	0.895248	1.04363	0.496494	1.14022	0.020768	3.99222	0.346079	0.246136	0	0.222961	0.609113
jg10972.t2	21.6989	20.2964	23.58	15.259	9.19377	12.0103	6.44175	9.16251	6.91229	13.9113	9.02341	14.6255	9.98477	7.12597	7.58797
jg10973.t1	8.37824	9.12779	10.2516	5.67635	3.48829	3.87752	5.49897	5.0668	5.65686	9.6035	6.05288	9.48042	1.11569	5.38139	3.68193
jg10974.t1	82.188	91.1846	79.1004	47.7453	42.5281	44.2187	66.2672	31.9099	39.2641	26.7933	22.5089	28.366	20.0499	33.56	34.1357
jg10975.t1	2.83992	2.94571	3.34207	1.66249	3.64877	3.50962	2.42508	3.08842	2.76533	3.30688	6.71189	3.57098	0.999174	4.65443	3.90691
jg10976.t1	5.78411	6.85821	5.30671	2.40743	3.18324	2.71034	1.64542	2.30698	1.62145	2.65124	2.45052	2.76514	2.89262	2.49806	3.18054
jg10976.t2	86.872	63.1434	65.9964	43.7233	50.9021	58.4558	73.1203	90.0447	75.266	84.3661	99.8734	72.2687	31.2095	78.7052	94.6473
jg10977.t1	49.703	59.447	57.9898	21.7719	21.3838	17.5116	67.6504	37.6365	28.1694	37.6926	29.8151	41.615	23.7298	49.1071	22.2835
jg10978.t1	6.47292	6.48077	7.03247	8.58552	8.46375	7.95906	6.75476	9.42627	5.48741	5.15706	9.48747	5.36187	5.00566	6.82411	6.02933
jg10979.t1	152.677	122.512	122.959	64.9472	77.7044	70.9366	53.5398	52.4448	55.8464	50.1632	51.1813	44.3134	88.5647	48.0891	63.1134
jg1098.t1	10.0788	8.70774	8.2305	12.9806	26.895	11.4444	7.57766	15.6625	8.353	12.2866	15.0052	13.363	6.90771	12.4205	13.9396
jg10980.t1	25.6306	25.577	24.5806	25.0907	28.1798	22.9303	25.1441	22.796	21.6212	34.3274	19.4639	29.3212	21.3936	22.9059	18.9369
jg10981.t1	5.7605	7.08491	7.85027	7.02035	6.57931	8.68161	5.92767	6.45431	5.97649	6.29136	7.8539	11.021	1.60666	8.82712	8.66687
jg10982.t1	20.1145	16.5604	19.226	12.9854	22.1897	15.2317	77.7745	156.251	14.6746	51.6634	184.959	39.1849	177.274	249.811	86.3238
jg10983.t1	0.679958	0.499965	0.614846	0.669404	1.1323	1.86375	1.13899	1.15008	0.817271	0.785759	0.94207	0.772957	1.31842	0.890077	0.798031
jg10983.t2	0	0	0	0	0	0	0	0	0	0	0	0	0	0	0
jg10984.t1	4.0884	5.87781	2.81053	3.45796	1.07105	8.35102	59.915	26.0636	45.8552	23.4448	2.53028	47.6001	0.611607	7.87655	15.8991
jg10985.t1	15.5293	14.4977	10.3749	14.6612	12.9188	14.9891	8.63389	15.0293	12.5882	6.28381	20.0387	7.85335	28.072	13.1232	16.1466
jg10986.t1	15.0502	12.0413	8.86242	6.27312	13.1832	10.0652	6.68897	9.69423	7.87545	4.07456	12.1446	4.80765	4.71458	10.7687	7.11643
jg10987.t1	2.15494	3.49089	0.913208	2.83778	2.60868	4.27978	1.67512	3.03629	3.01344	2.93592	5.62069	3.69939	6.84093	2.98158	1.83338
jg10987.t2	0	0.193584	0.204031	0	0.840226	1.0019	1.45194	0.307692	0.411187	0.720305	2.02467	1.23029	0	0.428791	0.180182
jg10988.t1	2.85111	4.59956	2.52434	3.41905	4.63659	8.76416	4.85942	8.85766	4.46101	2.80278	6.82622	2.77344	12.6343	3.41651	3.96852
jg10989.t1	5.57107	5.29676	5.94119	23.9048	36.5518	19.7521	6.627	12.9773	12.0959	11.4946	22.7532	12.8907	21.9637	12.719	17.1997
jg1099.t1	35.7738	25.2988	22.7433	40.4213	59.9208	31.9136	22.4703	46.7342	19.4027	19.7183	47.6285	21.3441	39.2203	38.4399	65.5163
jg10990.t1	3.66196	1.49682	5.61847	3.30802	3.45973	3.19215	1.64123	1.06348	2.34456	7.80455	1.3792	8.05097	0	1.18219	0.62297
jg10991.t1	8.50005	7.77776	7.46776	10.2642	12.554	9.57585	4.27604	7.38177	5.60197	6.70503	7.33385	8.66394	7.06188	5.73432	7.26173
jg10992.t1	6.68628	6.5937	3.99424	6.86383	8.75894	7.72789	5.51435	7.3076	8.689	7.42886	10.4661	6.65617	3.62348	11.7256	9.55244
jg10993.t1	93.5833	32.2298	35.2466	4.04969	5.65048	35.0052	3.06695	4.34807	5.32066	1.34695	5.1196	2.03366	4.09472	5.26195	5.35189
jg10994.t1	0	0	0	0.437154	0	0	0	0	0.534498	0	1.68247	0	0	0	0.942728
jg10995.t1	0.725814	1.44875	1.62525	2.27231	3.0642	3.0657	1.77164	2.49514	2.0029	2.59365	3.52084	1.72679	1.09588	2.67979	2.9398
jg10996.t1	0.323019	0.279819	0.243437	0.397923	1.26831	0.524247	0.110491	0.412016	0.365469	0.042447	0.735522	0.16564	0.094257	0.419618	0.390261
jg10997.t1	2.4627	2.98805	3.78208	1.03121	3.46793	4.74856	1.20368	1.41562	1.65642	1.32677	1.58871	0.874055	2.66274	3.38357	3.07549
jg10998.t1	160.617	198.308	173.682	85.5751	49.5205	88.6835	178.708	237.111	162.42	87.1548	136.388	64.2913	292.005	271.463	230.678
jg10999.t1	10.7703	13.1079	11.3446	8.91882	9.12825	8.20497	8.88869	9.46966	6.27707	13.9217	7.97591	13.8163	6.15681	9.16112	8.49572
jg11.t1	0	0	0	0	0	0	0	0	0	0	0	0	0	0	0
jg110.t1	0	0	0	0	0	0	0	0	0	0	0	0	0	0	0
jg1100.t1	1.35199	1.22022	1.11717	2.33013	3.74139	2.89741	2.23954	2.59415	2.27975	3.52354	3.11822	4.29067	2.26617	3.03001	2.84066
jg11000.t1	373.742	531.074	479.403	152.918	84.9205	157.064	291.361	424.246	310.842	185.919	240.108	150.759	660.768	494.849	374.762
jg11001.t1	0.060969	0.419058	0.588009	0.703809	0.744879	0.560681	0.152668	0.898167	0.616673	1.21219	0.832627	0.330579	0.152843	0.34471	0.111356
jg11002.t1	19.5873	15.1905	13.9341	6.56101	7.21625	13.6159	5.48098	11.8869	8.24147	3.47931	11.3502	6.40015	12.0029	10.8103	17.6102
jg11003.t1	0.492717	0.829385	0.672538	0.122258	0.003585	0.529101	0.256448	0.386474	0	0	0.518398	0	0.009564	0.096168	0.141215
jg11004.t1	0	0	0	0	0	0	0	0	0	0	0	0	0	0	0
jg11004.t2	0	0	0	0	0	0	0	0	0	0	0	0	0	0	0
jg11005.t1	0.319092	0.512213	0.789708	1.00223	0.55788	0.531601	0.443294	0.661137	0.312896	0.582778	0.487213	0.517284	0.36882	0.727358	0.899019
jg11006.t1	0.506928	0.512977	0.85262	0.950213	0.358131	0.241069	0.29843	0.617406	0.214961	0.533904	0	0.869187	0	0.930882	0.526074
jg11007.t1	1.11333	0.721539	1.18494	2.19768	2.71006	0	0.870283	1.91231	1.14149	0.875596	3.71394	1.51999	3.58858	4.06342	3.88567
jg11008.t1	0.520594	0.891209	0.474437	1.13074	1.1766	1.23682	0.813749	0.870288	0.860244	0.969816	2.09052	1.22615	1.29855	0.94055	1.06888
jg11009.t1	4.22668	4.58569	3.38436	4.28116	6.415	2.55407	4.70036	6.45104	3.22557	2.67128	6.80858	2.9289	4.36965	6.00772	4.72596
jg1101.t1	2.13085	1.49312	1.48772	0.857991	0.875077	0.593685	0.965456	1.36026	1.82712	0.67771	0.736706	0.969469	2.63467	0.718629	2.19491
jg11010.t1	4.89555	5.75945	5.48325	8.9163	12.454	6.33845	6.32652	8.88843	6.28243	8.95918	9.36225	7.34907	7.8337	8.04368	9.50731
jg11011.t1	2.85813	2.87703	2.3782	7.96306	13.1037	9.07443	5.91803	7.73866	6.47588	8.66158	11.7772	7.13046	9.07321	6.55653	9.92891
jg11012.t1	3.48193	6.68344	5.90163	3.83802	4.04894	2.83513	2.57227	6.67081	4.32053	2.95334	3.58919	3.14706	3.40392	3.59263	2.81319
jg11013.t1	15.3583	11.0534	15.305	18.4644	14.5162	15.8931	15.5742	13.5235	15.9969	18.7343	14.628	15.3808	1.39934	14.1149	9.98069
jg11014.t1	0.283058	0.170052	0.335433	0.515905	0.938856	0.509709	0.704456	0.775486	0.441736	0.098247	0.513814	0.881399	0.225037	0.888301	0.550566
jg11015.t1	0	0.386049	0	0	0.046968	0	0.84743	0	0	0.0398	0	0.013009	0	0	0
jg11015.t2	1.14916	0.290514	0.822367	1.5599	1.59782	1.51584	0.061749	1.54814	1.2005	1.05954	1.61132	0.951322	1.17979	1.16363	1.74428
jg11016.t1	1.44237	1.48019	1.77063	1.08879	1.91569	1.94362	1.31565	3.4848	2.62996	2.53731	5.01992	1.31604	0	2.54152	3.46278
jg11016.t2	1.36564	1.23937	0.468226	2.35181	2.92632	2.92968	1.56563	1.6995	1.43627	1.15033	1.44692	2.88436	4.87944	2.18316	2.33255
jg11017.t1	17.7898	15.3881	17.0997	15.9463	15.737	12.4161	17.9962	15.2079	16.7642	27.5132	8.91354	26.3742	11.3942	17.6298	11.4183
jg11018.t1	5.65546	5.62399	5.49956	5.28841	5.40122	6.4623	5.39002	4.29054	3.50164	6.45416	3.24339	5.85295	0.850506	3.27739	2.9827
jg11019.t1	1.01987	1.23867	1.02239	12.8194	22.0267	6.18312	7.99223	10.4957	6.93731	15.3934	17.2711	19.1008	14.2933	7.32637	12.7686
jg1102.t1	1.58685	1.50238	2.17376	0.972181	1.44631	1.07336	0.602534	0.072969	0	1.16528	0.169534	3.18926	0	2.03282	0.925301
jg11020.t1	0.906793	0.70835	0.928767	0.487771	0.166372	0.681731	0.095585	2.40705	0.672982	0.513562	0.46344	0.525239	0.640745	0.855255	1.95825
jg11021.t1	48.8455	41.0851	68.6861	33.6612	43.1547	28.5103	55.072	37.6643	29.1058	103.804	27.9732	124.218	1.27078	32.1442	16.185
jg11022.t1	5.10374	0.142674	4.79063	2.15812	1.67532	1.42477	0.116669	0.13915	0.098969	0.075125	2.167	4.22183	10.8482	0.161116	5.79078
jg11022.t2	171.969	172.678	191.062	141.251	179.296	155.313	166.769	148.137	126.011	150.981	146.803	138.404	26.1974	143.997	104.176
jg11023.t1	1.52511	1.67444	1.55282	16.0865	7.02292	17.5571	4.2058	6.84125	8.70984	14.3208	24.5547	12.5486	4.8581	6.21044	10.1704
jg11024.t1	6.92144	11.9672	5.11446	43.6394	22.4393	41.7783	16.4803	38.5672	30.4652	35.2549	81.3378	25.5875	39.8693	27.6403	59.3047
jg11024.t2	5.92851	1.78597	4.19206	22.4711	17.7929	26.588	12.0351	18.7758	16.8694	31.7059	37.2518	21.6448	5.83318	16.4869	22.0976
jg11025.t1	0.669086	0.437953	0.968293	2.60776	2.01988	1.69698	1.20775	2.5678	1.8932	1.69535	3.06786	1.33845	0.833907	1.88624	2.83049
jg11026.t1	1.55581	0	0	6.85877	3.51954	0	0	3.07312	0	3.2413	0	0	8.04522	4.25313	0
jg11026.t2	0.459665	1.85763	2.30266	0.69146	1.20754	3.50277	1.78449	1.00631	3.09743	0.335071	4.48353	3.43985	2.86258	1.29679	4.62986
jg11027.t1	3.54766	3.60501	2.85848	4.68846	5.28048	4.38167	2.88548	5.98751	1.97902	4.95076	4.94165	5.17199	8.61236	5.20846	6.08788
jg11028.t1	2.33745	2.16504	2.88633	17.1144	17.0767	13.8493	4.62109	8.68615	7.52021	10.6567	6.87497	10.4736	18.1739	10.7818	8.24191
jg11029.t1	0.615802	0	0.697376	0.361894	1.32821	0.902724	0	0.445186	0.689654	1.54396	0	0.777748	0	0.907821	0
jg11029.t2	0.418119	0.612479	0.457294	0.217273	0.788617	0.634996	0.871855	0.539508	0.409526	1.21656	0.267584	0.647675	0	0.491288	0.80788
jg1103.t1	4.63601	3.92576	4.03521	98.1343	36.1442	62.4156	122.741	63.7795	285.385	73.8747	25.9534	37.1551	33.3236	20.7345	47.6836
jg11030.t1	12.5727	15.9655	8.92557	7.19174	3.98563	9.41964	5.54519	11.0367	6.7331	5.10776	9.81599	4.96354	8.1028	6.94017	12.6323
jg11031.t1	7.83487	7.90826	8.4776	18.8116	22.2481	17.4385	11.8638	15.6306	14.0602	17.799	17.4662	18.147	10.182	13.8321	15.6446
jg11032.t1	1.32055	1.57903	1.51499	7.22961	7.90947	6.52494	3.03345	4.70396	4.56299	8.07292	8.10924	7.47194	7.58726	6.08357	5.93996
jg11033.t1	0.383094	0.053923	0.587612	0.372701	0.484762	0.182951	0.330792	0.496893	0.086463	0.237969	0.400693	0.244624	1.88271	0.610387	0.29994
jg11034.t1	0.675127	1.12727	0.674292	4.41967	4.54506	3.65653	1.03136	3.44646	1.81935	3.46323	3.51575	2.03183	3.08329	3.62771	3.52175
jg11035.t1	0	0	0.3291	1.76199	0.082138	1.45545	0.233927	0	0	0.307248	0.193638	0.357392	0	0	1.51334
jg11035.t2	0.667972	0.488683	0.477161	0.489036	1.76848	0.766412	1.24703	1.3472	1.12149	1.98228	3.54108	1.80157	2.06875	1.5407	1.08664
jg11036.t1	5.75278	6.19725	5.42504	46.5929	15.5609	8.24445	61.0452	20.7377	21.5704	6.98456	44.6811	4.51569	10.8699	4.94822	6.46534
jg11037.t1	2.71111	2.71123	3.5616	9.84264	4.92526	3.71368	35.1208	9.00862	9.10177	8.66413	9.26292	3.54283	0.330167	2.39814	1.43803
jg11038.t1	64.0472	69.7102	75.153	24.9925	19.0868	26.9169	27.7365	35.441	23.3118	29.2152	31.8579	32.1807	49.0825	32.0857	25.8969
jg11039.t1	11.6586	11.1195	12.0277	2.33262	1.55795	2.89528	3.41092	7.76399	1.23336	5.66812	2.30145	5.13044	0.820119	2.21418	1.71619
jg1104.t1	0	0	0	0	0	0	0	0	0	0	0	0	0	0	0
jg11040.t1	113.513	118.411	132.118	153.073	121.679	96.6615	45.4633	119.131	86.3424	106.389	119.774	65.5079	258.064	85.1468	102.131
jg11041.t1	0.029339	0.072594	0.116386	0.695796	1.23264	1.03689	0.246496	0.469003	0.272113	1.09889	1.03989	0.614731	0.330786	0.972189	0.890634
jg11042.t1	0.714325	0.148297	0	0	0.043293	0.355556	0.118059	0.245187	0.336807	0.08504	0.575743	0.445782	0	0.483205	0
jg11043.t1	1.40529	1.2205	1.49344	4.71608	5.01487	3.76516	3.33259	3.91921	3.8629	4.35025	4.75357	5.02193	2.79351	4.85453	7.89595
jg11044.t1	208.466	219.816	208.521	179.18	141.97	147.687	62.3828	178.803	125.966	139.838	197.221	98.1882	380.168	134.825	146.203
jg11045.t1	0.078754	0.116518	0.254207	0.391428	0.568476	0.529987	0.11796	0.386422	0.110207	0.660488	0.406506	0.680233	0.107051	0.58736	0.593927
jg11046.t1	1.2103	1.04898	0.845963	1.60649	2.1211	1.22694	2.17964	3.0728	2.74312	1.44212	2.95738	1.63438	4.1984	2.16803	4.45647
jg11047.t1	1.91931	1.98779	1.75606	7.70193	6.7136	6.09589	2.91522	4.25582	3.79458	8.21744	5.99228	6.57087	6.00208	4.41496	5.30354
jg11048.t1	10.0739	10.7001	9.63588	9.954	7.896	7.90738	9.25104	11.9612	9.59543	5.80864	12.7872	8.67493	24.8997	9.70487	13.1824
jg11049.t1	0.825798	0.711368	0.780143	1.32652	1.86619	0.936533	1.27954	1.87237	1.42988	0.798592	2.24832	0.951662	5.68761	1.72692	2.4373
jg1105.t1	17.5952	17.0876	17.0409	24.6026	28.5434	21.0653	20.0594	25.2741	25.9842	22.0107	29.145	24.6359	32.5918	23.8753	21.0774
jg11050.t1	0.701374	0.613255	0.806585	0.948407	1.35882	2.51296	0.855078	2.11818	1.05317	0.750715	1.55018	0.955631	0.481941	1.28564	2.91263
jg11051.t1	0	0	0	0	0	0	0	0	0	0	0	0	0	0	0
jg11052.t1	0	0	0	0	0	0	0	0	0	0	0	0	0	0	0
jg11053.t1	1.90111	1.84444	1.40335	0.970554	0.959274	0.942205	1.65215	2.47455	1.10093	0.990732	2.71179	0.823343	2.42464	1.77401	2.72819
jg11054.t1	0	0	0	0	0	0	0	0	0	0	0	0	0	0	0
jg11055.t1	0	0	0	0	0	0	0	0	0	0	0	0	0	0	0
jg11056.t1	0	0	0	0	0	0	0	0	0	0	0	0	0	0	0
jg11057.t1	0	0	0	0	0	0	0	0	0	0	0	0	0	0	0
jg11058.t1	0	0	0	0	0	0	0	0	0	0	0	0	0	0	0
jg11059.t1	6.97484	6.34909	4.96827	4.33803	4.08865	4.44558	2.80554	5.05945	2.9077	2.68919	6.49403	2.52376	8.79284	4.89828	5.42748
jg1106.t1	1.9142	2.37647	2.16364	6.47445	4.75923	3.59678	8.62282	13.3598	11.4726	5.96495	8.74476	6.25128	24.7138	12.055	15.4452
jg11060.t1	2.13413	2.46034	1.79215	2.2512	2.54023	2.50886	3.58119	2.10482	1.77259	4.99634	5.2457	5.3652	3.326	2.99103	3.20621
jg11061.t1	0.497178	0.646298	0.97643	6.19953	7.46242	6.35183	2.77895	4.08885	5.23347	2.84044	8.77846	5.60425	2.32023	2.87565	5.4793
jg11062.t1	0.444714	0.604632	0.788045	7.25716	10.9184	9.95446	3.87756	1.4662	5.86549	2.94148	8.53845	2.5693	7.12788	6.77505	13.0231
jg11063.t1	1.43822	2.27581	1.57042	9.68324	12.014	7.90214	5.25061	7.97826	5.42271	10.0542	13.2913	10.9707	6.84412	7.52234	9.58232
jg11064.t1	0.779258	0.551613	0.823007	1.9475	2.08921	1.5261	0.956181	2.0568	1.72647	1.85247	2.75084	1.65487	2.63381	1.733	2.15238
jg11065.t1	118.74	133.474	122.723	142.185	179.214	146.806	100.716	134.542	100.689	126.037	123.28	96.27	156.249	103.919	162.194
jg11066.t1	2.68827	2.20717	4.38907	1.82145	2.22618	3.40363	0.96485	1.74356	0.577648	4.04224	1.97886	4.50621	0.658001	1.08641	0
jg11067.t1	74.4448	83.5853	93.0699	99.3958	80.9474	169.738	120.199	116.658	135.68	164.54	112.618	130.743	45.1633	152.612	122.074
jg11068.t1	0.632143	0.620472	0.316312	0.50167	0.717065	0.824673	0.669443	0.438623	0.487217	0.4955	0.484881	0.576468	0.226647	0.470322	0.415442
jg11069.t1	365.875	603.936	422.322	4.59361	14.9768	5.36295	13.2901	1.22454	17.2194	2.86391	1.08889	0.777424	2.30331	1.90697	9.56014
jg1107.t1	1.38821	3.43096	3.28323	3.08056	4.69821	2.87477	3.05399	4.53332	3.9463	4.69819	4.75733	5.24113	7.65873	4.89844	6.48935
jg11070.t1	0.807248	0	0	0	0.750957	0.761375	0	0.284629	0.596469	0.425855	0.171387	0.569928	0	0.245778	0
jg11071.t1	0	0.252694	0.144981	0.677814	0.880203	0.238115	1.0707	0.536671	0.192598	0.474193	0.279087	0.325578	0	0.116205	0.055542
jg11071.t2	0.073807	0.124566	0.489651	1.09472	0.44844	0.864382	0	0	0.728794	0.326457	2.07844	0.590781	0	0.682877	0.680693
jg11072.t1	172.399	148.229	185.91	415.215	496.55	399.704	310.975	328.407	319.64	350.455	347.218	303.603	322.073	262.996	263.551
jg11073.t1	373.43	268.614	368.381	898.779	986.742	667.198	641.197	763.328	695.455	653.413	795.812	591.711	705.027	584.711	676.374
jg11074.t1	0	50.1437	0	0	0	0	20.8575	0	18.4047	0	22.4014	16.3402	0	0	0
jg11074.t2	59.945	4.94562	59.7205	17.9594	17.1612	20.0369	1.45571	18.3032	0.943502	15.5229	1.07968	0.546148	9.74541	25.0208	12.8087
jg11075.t1	11.3636	10.7039	11.3586	16.1434	19.6106	11.8298	11.9158	13.4605	14.0399	13.9728	13.9717	15.2955	12.0453	14.5507	16.5721
jg11076.t1	1.18623	0.428124	0.459621	0.848285	0	1.28552	0.474009	1.77768	0.271532	0.625564	0.324992	0.115689	1.64196	0.47207	0.379577
jg11077.t1	0	0	0	0.930337	1.20117	1.1736	0.56881	1.77435	0.856894	0.178156	1.03722	0	0	0.946454	0.618248
jg11078.t1	82.4258	79.5724	88.4458	82.696	76.1514	94.8625	95.709	82.167	101.243	95.9737	80.1933	83.8512	101.097	86.9694	80.9834
jg11079.t1	2.77554	2.71408	2.23918	0.242577	0.411468	0.851002	0.878788	0.731722	0.986074	0.671783	1.29221	1.11329	0	0.478788	0
jg11079.t2	0.31439	0.131689	0.125182	0	0	0	0	0	0.038856	0.050588	0	0	0	0.472401	0.385799
jg1108.t1	5.31111	7.86729	5.46572	44.3875	14.2667	14.7228	218.064	84.5867	142.047	30.8018	22.2633	32.7638	5.86862	52.9023	67.8926
jg11080.t1	45.7037	45.6839	40.0495	3.50028	3.63063	4.27943	19.9331	6.24866	7.05503	3.42406	5.43741	3.98216	4.1632	11.5839	7.45269
jg11081.t1	142.096	125.525	156.502	107.782	120.91	122.852	71.9621	93.1435	95.9384	61.202	56.5363	48.0512	4.32893	63.7449	53.3209
jg11082.t1	8.38376	7.06065	8.96234	13.705	19.8859	12.4899	4.2752	19.871	10.5716	7.76372	9.68444	6.45449	43.5479	12.2564	20.8237
jg11082.t2	0	0	0	12.8857	0	0	4.27796	0	0	0	0	0	0	2.2702	0
jg11083.t1	13.2649	14.1608	13.4651	22.6039	15.5125	10.9547	10.5849	18.0831	10.097	10.6257	7.75225	7.01217	24.0168	13.2808	7.83317
jg11084.t1	8.88199	10.2435	10.4741	20.2486	19.1511	15.9518	18.7856	17.2894	14.7	20.0499	15.4538	18.8036	4.1271	18.3948	14.5218
jg11085.t1	36.5849	32.2407	29.9	78.1433	57.3761	61.4962	54.8652	74.9078	61.5911	39.8535	56.0605	29.6245	71.4744	71.9447	88.5478
jg11086.t1	1.00414	0.940498	0.667336	1.4813	1.93823	1.78519	1.48732	2.11814	1.40373	0.630195	2.51151	1.48958	4.46323	1.74661	2.10937
jg11087.t1	21.1485	20.052	20.8163	21.2973	18.8501	20.0487	21.7242	17.0337	20.383	22.6387	14.3138	24.6839	3.42721	18.0092	11.6243
jg11088.t1	0.004699	0.532988	0.011838	0.071621	0.022672	1.21458	0.283382	0.156187	0.013906	0.039472	0.015828	0.140783	0	0.014207	0.155711
jg11088.t2	0	0.562796	0	0	0	0	0	0	0	0.177982	0	0	0	0	0
jg11088.t3	0.484364	0.459886	0.856715	1.76927	1.41148	1.94913	0.992768	2.06687	0.945647	1.64564	2.34347	1.55254	2.09017	1.52741	2.19889
jg11089.t1	0.644885	2.27355	0.677656	1.02006	1.22573	4.63348	0.458747	0.81459	0.391594	0.541466	2.17654	1.95902	3.40238	0.590019	0.855312
jg1109.t1	0.658866	0.855465	1.00153	1.87692	2.58613	1.33828	1.6342	1.95487	3.15377	12.6653	3.38676	17.3514	0.99523	1.05237	1.86154
jg11090.t1	2.45792	2.44689	1.61156	2.54777	2.4204	3.95906	0.41793	2.49834	1.17761	1.99106	4.16264	1.88047	0	2.25573	0
jg11091.t1	0	1.67527	0	0	0	3.38083	0	1.89472	0	0	1.09292	1.51523	0	1.33101	0
jg11091.t2	1.7985	0.211275	2.56579	3.62278	4.46693	2.08502	1.27914	3.48655	1.95162	1.89232	4.89276	1.97203	3.51868	2.03929	3.88873
jg11092.t1	173.06	173.648	172.043	218.34	156.853	190.688	231.937	230.657	241.534	181.208	142.928	196.008	402.55	191.605	187.178
jg11093.t1	0.584189	0.757851	0.226492	0.597522	0.642626	0.297549	0.714736	0.597783	0.399708	1.17701	0.077393	1.20786	0	0.652153	0
jg11094.t1	2.97262	4.58175	3.25317	34.8727	46.584	29.3985	17.6464	26.1778	21.5097	18.8051	38.9109	19.3864	38.9767	20.958	34.0018
jg11095.t1	4.6107	3.38713	2.58978	5.96629	6.32721	7.24712	6.55931	5.15179	4.40122	11.0554	8.5462	12.3126	0	5.92017	1.58412
jg11096.t1	5.10292	4.0737	3.41004	1.70631	1.90911	1.68339	2.18723	2.74441	2.15301	1.12401	2.43222	1.63468	2.47496	1.79628	2.21735
jg11097.t1	1.11885	0.915491	0.94148	3.13077	2.98528	4.46245	1.77203	2.248	2.34417	3.6657	5.3632	4.16223	3.50211	2.42559	4.40963
jg11098.t1	8.59668	6.39395	6.21832	21.429	26.566	27.6354	16.025	26.2252	22.3842	30.0656	39.4205	29.8328	20.4995	25.6469	33.5953
jg11099.t1	0	0	0	0.004618	0.019333	0	0	0.006025	0	0.005867	0	0.001579	0	0.00634	0
jg11099.t2	0.759799	0.896712	1.02254	1.48834	3.21098	1.78426	1.23251	1.98666	1.4031	1.73817	2.13047	1.34379	1.63228	1.58331	1.70939
jg11099.t3	0.098173	0.023971	0	0.020947	0	0	0	0	0	0	0	0	0.336036	0.008477	0
jg11099.t4	0	0.204835	0	0.337531	0.601815	0.425748	0.134842	0.567037	0.726065	0.481586	1.6601	0.166039	1.04788	0.901178	1.54297
jg11099.t5	0	0	0	0	0	0	0	0	0	0	0	0	0	0	0
jg111.t1	0	0	0	0	0	0	0	0	0	0	0	0	0	0	0
jg1110.t1	1.81433	2.13403	1.81562	2.99434	2.92083	3.51197	32.7495	13.0776	115.319	4.09785	3.53813	5.08527	4.0254	4.48796	5.16052
jg11100.t1	7.05783	6.84236	8.4963	4.3625	4.98904	6.42973	4.83318	5.29448	5.79218	6.45904	5.70785	6.86049	4.69917	5.40109	6.56479
jg11101.t1	39.7131	48.5769	44.6125	9.39821	10.3237	8.75437	13.3033	21.1263	8.67483	9.93141	16.655	13.1146	14.0133	15.5929	10.3162
jg11102.t1	31.4882	28.3384	28.7827	8.39616	9.68561	9.93773	12.0616	12.343	11.5806	10.1803	9.47034	9.74584	5.40553	14.7586	10.8517
jg11103.t1	2.77498	4.63094	1.14981	2.31413	0.622136	1.36241	2.01293	2.7353	2.88901	0.704428	1.29088	1.62976	0	1.25823	1.71444
jg11103.t2	2.1063	0	4.02499	0.307845	2.62325	0	0	0	0	3.02448	3.24818	0	1.25493	2.71267	3.23905
jg11103.t3	0.700371	0	0.718894	0	0.49019	0	0	0	0	0	0.107916	0.608906	0	0	0
jg11103.t4	0	0	0	0	0	0	0	0	0	0	0	0	2.95197	0	0
jg11104.t1	0.977826	1.30201	1.13776	0.117164	0.202618	0.168819	0.253782	0.217114	0.073686	0.063561	0.377815	0.329179	0.768973	0.435481	0.336818
jg11105.t1	7.42469	5.9033	6.7073	13.2608	19.7752	11.9567	6.52388	12.9497	7.53978	11.3097	9.70042	8.42903	21.8709	11.7628	12.7715
jg11106.t1	0	0	0	0	0	0	0	0	0	0	0	0	0	0	0
jg11107.t1	0.260242	0.051503	0	0.046989	0	0.253545	0.031747	0.139685	0.064088	0.242063	0.107496	0.265486	0	0.128715	0
jg11108.t1	0	0	0	0	0	0	0	0	0	0	0	0	0	0	0
jg11109.t1	0	0	0	0	0	0	0	0	0	0	0	0	0	0	0
jg1111.t1	2.19277	0.867676	2.06537	1.86082	2.08115	3.24467	6.48492	4.28144	19.1564	13.9503	1.60648	31.8005	2.71124	2.77847	2.14155
jg11110.t1	0	0	0	0	0	0	0	0	0	0	0	0	0	0	0
jg11111.t1	0	0	0	0	0	0	0	0	0	0	0	0	0	0	0
jg11112.t1	0	0	0	0	0	0	0	0	0	0	0	0	0	0	0
jg11113.t1	0	0	0	0	0	0	0	0	0	0	0	0	0	0	0
jg11114.t1	6.31699	9.31019	5.78419	6.90878	7.26982	12.6793	8.64605	8.69907	15.7543	5.54988	9.20096	6.67174	10.7158	8.92089	13.045
jg11115.t1	1.95636	1.01991	1.59772	2.41548	2.8474	2.82692	1.89299	1.15631	2.39895	2.57469	3.11248	3.31453	0.562794	2.84806	2.00115
jg11116.t1	32.6185	27.4386	33.4803	49.3987	86.4626	45.1046	37.1423	50.0767	34.9357	62.2168	40.2875	56.8761	70.1419	42.0902	56.1417
jg11117.t1	25.0028	29.6079	25.704	70.0644	18.0719	17.0607	32.6338	36.1875	44.9677	20.4646	28.5512	17.1444	20.7802	33.0566	90.7792
jg11118.t1	0	0	0	0	0	0	0	0	0	0	0	0	0	0	0
jg11118.t2	2.40439	1.42129	1.55894	2.06418	1.58011	1.60334	1.76084	1.24283	1.6928	2.56552	2.20133	2.65943	2.20383	1.86648	2.14018
jg11119.t1	57.4725	54.5988	57.501	66.4912	52.3755	52.0794	52.1234	54.9122	53.8873	56.2496	45.4075	54.2537	13.04	50.6793	43.7448
jg1112.t1	10.352	10.1102	10.536	28.032	24.9469	22.1946	22.3313	28.3935	21.5588	25.1019	30.8365	23.501	22.8699	21.5378	21.7286
jg11120.t1	3.46925	1.45231	1.95571	0.52131	1.19782	0.959999	1.10524	0.786542	0.296141	1.11406	0.908092	1.16323	0	1.64315	1.63594
jg11121.t1	1.22204	1.25792	1.24057	2.29135	3.7476	4.51019	1.99983	3.2574	1.79938	1.41469	2.16599	4.16381	4.2563	2.61719	4.024
jg11122.t1	0	0.421634	0	0.870805	0.223411	1.40918	0.836841	0	0.238168	0.297666	0.683521	0.621325	0	1.4646	0.330143
jg11122.t2	0.210431	0.119275	0.354737	0.754832	0.782176	1.46658	0.465485	0.374749	0.529474	1.04079	0.503691	1.28006	0	1.15219	0.831089
jg11123.t1	34.3004	33.4979	27.3698	6.1066	9.73243	8.90023	12.1337	12.3784	8.54878	8.16709	17.457	9.44446	13.7998	14.1653	13.4458
jg11123.t2	1.58297	3.79863	1.86627	0.330687	0.436037	0.006363	0.216176	0.854384	0.818621	0.087772	1.13849	1.17796	0	0.183848	0.04822
jg11124.t1	80.9975	74.9778	72.0213	24.0742	31.6363	22.1921	61.6761	46.5184	30.7359	35.1276	38.7438	49.4227	46.3086	44.365	33.3317
jg11125.t1	28.4398	27.249	29.3001	20.3447	30.7514	19.3902	27.5821	25.0486	15.4452	34.9801	32.658	38.0472	13.6659	25.7599	24.5917
jg11126.t1	15.4884	15.7748	15.2925	30.9339	29.347	26.0001	25.5917	26.8065	22.9168	52.8531	30.5719	52.0698	19.7973	23.7109	30.8916
jg11127.t1	3.30932	3.19883	3.40236	3.64414	4.09432	3.92852	2.95701	3.27928	3.39189	3.03614	3.57399	4.02824	3.64692	2.56539	3.39746
jg11128.t1	48.7966	56.7767	39.8641	0.725886	2.89857	2.56653	2.41112	3.18722	2.95714	1.43622	1.21853	1.75757	2.88416	5.72884	6.384
jg11129.t1	38.3085	35.8123	34.7071	53.0127	53.1547	53.678	52.6001	53.4646	50.3334	67.1739	52.7477	64.783	35.0332	48.6268	43.4101
jg1113.t1	48.9501	45.491	47.0483	62.1006	77.6743	56.7843	60.4587	53.1131	46.4619	98.8592	55.2307	87.409	41.1197	48.3162	51.7582
jg11130.t1	41.1676	39.1204	34.7761	17.7213	23.4287	22.8752	25.6165	21.9434	21.8166	21.4223	24.3638	23.5751	15.3508	48.425	27.3326
jg11131.t1	0.338708	0.178126	0.184203	0.144808	0.32092	0.227807	1.30213	0.208876	0.139654	0.307986	0.213601	0.453849	0	0.234524	0.21154
jg11131.t2	6.60601	6.44505	6.98478	6.01196	8.24244	5.2118	1.93925	3.40895	2.88155	6.12612	6.79002	6.37763	5.02961	3.9369	3.45474
jg11132.t1	0.547916	0.532194	0.262939	0.557956	1.04307	0.565376	0.498211	0.617554	0.291045	1.00574	1.46727	0.568566	0	0.609814	0
jg11133.t1	0	0	0	0.303593	0.310667	0	0	0.573804	0.449884	0	0.500544	0	0.629658	0.265045	0
jg11133.t2	5.64553	5.24398	6.08252	7.4786	10.0449	4.71278	3.71044	7.57819	3.83484	7.50328	8.48509	5.9219	4.95465	7.99266	8.91445
jg11133.t3	0	0	0	0	0	0	0	0	0	0	0	0	0	0	0
jg11134.t1	0	0	0.117493	2.16533	0.619622	1.05885	0	0	1.84157	0.069159	0	1.19501	0	0	0
jg11134.t2	3.16165	2.30894	2.38861	0	1.14915	0.467924	2.20579	2.63952	1.0681	2.24778	2.15338	2.02335	2.93492	1.89954	1.9414
jg11135.t1	3.43726	2.75904	4.60914	3.88815	3.6014	3.3351	1.49882	2.09816	2.48232	5.22285	3.56279	6.35517	3.46573	3.24139	3.0156
jg11136.t1	1.08805	0.483835	0.97682	1.32702	2.17408	1.43958	1.20459	1.8958	1.00507	3.88964	1.87133	2.50108	0.363675	2.75999	0.63416
jg11137.t1	208.628	180.247	178.914	10.4937	10.2357	4.93293	27.0913	21.7263	12.524	19.9324	17.1509	105.586	23.8963	49.7995	42.0003
jg11138.t1	17.1728	13.986	11.9354	0.975961	2.45483	1.35743	2.25554	3.60014	2.05655	2.30461	2.51582	8.66039	20.7203	8.26734	10.8051
jg11139.t1	4.54599	4.08989	4.50771	1.1005	2.09926	1.40617	4.19465	2.49718	0.590522	1.03612	2.15153	1.53299	0	5.05151	1.36733
jg1114.t1	199.029	195.69	231.607	334.135	271.65	354.206	192.462	217.565	220.372	248.698	182.752	261.338	147.94	194.21	176.087
jg11140.t1	15.2337	16.4309	14.4191	9.04521	12.1316	6.76246	6.4974	10.0208	7.02948	9.88638	9.07707	8.45821	5.07822	11.2821	7.78462
jg11140.t2	0.883286	1.43005	0.624256	0.67395	0.516181	0.792225	0.490853	0.642804	0.13579	0.635484	0.842207	1.31182	1.1301	0.234093	0.1248
jg11141.t1	8.79594	7.04123	7.49564	8.23198	11.3035	9.6096	6.59209	8.79505	11.087	7.29652	6.70234	6.94447	4.36117	6.36041	10.4707
jg11142.t1	298.197	290.46	341.849	8.27454	11.9426	8.00011	8.8513	19.924	6.75894	5.75976	6.82051	7.5974	9.15946	30.3268	13.171
jg11143.t1	1.5387	0.268408	3.03666	0.493595	2.93041	0	0	0.805115	1.44087	0.963769	2.78227	2.91228	0	1.19589	0.210808
jg11143.t2	0.865895	0.725503	0.398597	0.435897	0.39071	2.95763	1.40992	0.072598	0	5.63559	0.467256	6.36956	0	0.156338	1.28663
jg11144.t1	5.16289	4.74208	4.73044	9.64772	11.3797	7.96752	7.69001	8.60154	5.4884	9.57827	10.099	8.39483	7.62894	6.94862	7.50842
jg11145.t1	2.55846	0.601687	1.48714	0.863792	0.58401	0.207922	0	0	0.796932	1.56036	1.03119	0.704922	0	0	0
jg11146.t1	4.71617	4.76771	4.93131	1.63501	2.31805	3.12228	1.97604	1.87632	1.89961	2.75932	3.8854	2.21269	0.404326	2.45504	2.38359
jg11146.t2	0	0	0	0	0	0	0	1.18047	0	0	0	0.42483	0	0	0
jg11147.t1	2.54558	1.96048	2.49398	5.86462	6.46013	5.02415	2.36851	4.35841	4.23734	7.0047	4.57683	7.45713	0.510801	4.21264	3.03237
jg11148.t1	9.1139	7.60154	8.55552	7.98919	6.37111	7.74822	4.63785	7.74823	8.13052	5.57379	8.66509	6.19411	3.88843	6.20429	8.81655
jg11149.t1	0	31.4161	30.2228	0	32.7607	0	0	0	0	0	0	16.5395	0	0	0
jg11149.t2	91.1217	63.5203	64.212	76.9035	133.433	146.714	64.0703	95.6766	80.7799	90.9202	136.656	89.6549	110.493	112.946	91.8128
jg1115.t1	1.42164	2.12112	1.46514	2.3275	3.002	4.37548	1.18426	1.87335	1.48766	3.03709	3.00477	2.94175	2.28538	1.53305	1.83858
jg11150.t1	7.12618	5.32881	4.70841	8.32195	6.67625	6.89677	7.81063	6.23959	5.81879	10.6846	5.71561	9.84429	4.63739	5.8072	4.75144
jg11151.t1	1.42257	1.4601	1.17797	1.20076	2.07976	2.28371	0.698908	1.26051	1.40235	1.46913	1.54838	2.21904	0.44303	0.792502	1.32702
jg11152.t1	10.3943	12.1372	13.2966	16.1003	57.2865	51.658	19.3846	20.9686	25.0394	22.3807	30.819	29.9204	2.29988	27.8185	14.6162
jg11153.t1	6.72232	7.15782	7.09175	5.9425	11.5392	7.97138	4.43561	7.93072	5.93484	7.25422	10.2211	6.91988	2.95957	9.86969	6.62481
jg11153.t2	0	0	0	0	0	1.12296	0	0	0	1.59611	2.43863	0	4.00477	0	0
jg11154.t1	6.27176	7.81786	6.21892	4.91207	13.3842	11.083	5.18281	9.29143	6.22605	8.13999	12.8732	10.2137	3.1906	7.68366	8.4672
jg11155.t1	29.1207	28.7343	28.8414	28.777	44.6668	31.7504	34.5554	38.2359	33.7984	49.3597	38.3137	51.2944	21.7904	43.6247	34.445
jg11156.t1	2.8827	3.51189	3.38091	2.01745	3.69327	2.72691	1.3143	2.22006	0.852652	0.524222	4.07603	0.415284	3.57801	2.80423	1.06836
jg11157.t1	0.68639	0.583624	0.786125	0.061006	0.109082	0.155905	0.099947	0.597525	0.024484	0.149969	0.199505	0.128721	0	0.66257	0
jg11158.t1	0	0	0	0	0	0	0	0	0	0	0	0	0	0	0
jg11158.t2	0	0	0	0	0	0	0	0	0	0.000604	0	0	0	0	0
jg11159.t1	0.398986	0.321129	0.059581	0.139284	0.331434	0.189614	0.420067	0.82996	0.299185	1.07389	0.542364	0.917574	0.065968	0.219583	0.476691
jg1116.t1	0	0.150895	0	0	0	0.069307	0	0	0	0.314737	0	0	0	0.368484	0
jg11160.t1	27.9418	26.6264	26.1061	6.324	11.458	7.48742	11.0331	16.1334	8.54671	18.1823	13.9739	18.0551	1.1874	9.20303	10.4934
jg11161.t1	1.29906	0	0	0	2.98759	0	0.252604	1.4225	0.422696	0.723849	0	1.51399	1.37193	0	0
jg11161.t2	0	1.18895	1.04982	2.66838	0.643655	5.71253	1.21366	1.41374	1.27672	1.50309	6.06523	0.777982	0	2.38013	2.98385
jg11162.t1	31.1981	21.7737	28.659	16.2239	12.4685	11.0871	10.7037	15.2977	13.3043	12.3486	13.9333	10.2123	16.8304	19.688	15.2277
jg11163.t1	2.29038	2.82681	3.24972	2.69538	2.65882	2.01971	4.07972	2.48095	2.34835	8.20214	2.04198	8.15592	0	4.49762	2.68326
jg11163.t2	2.56818	1.56537	1.29939	3.08699	3.4828	2.63177	3.19597	3.96561	3.97722	4.30216	3.34424	5.15648	0.84289	4.26098	1.42753
jg11164.t1	8.36718	7.99876	6.55156	7.42618	4.73397	5.34356	4.94076	5.41188	7.2726	4.22533	5.11795	3.15817	6.26075	3.53848	5.51142
jg11165.t1	4.11902	4.13929	3.20012	1.25615	2.52373	2.35211	3.64987	3.81518	2.04223	3.36881	1.27646	3.54793	0	1.62167	1.98367
jg11166.t1	6.22087	6.20349	5.50902	58.3717	31.7407	32.8328	8.89031	21.3311	16.1249	17.3717	21.9875	14.1356	57.0343	19.7132	24.7473
jg11167.t1	21.9014	20.535	15.2723	21.5844	26.4871	23.6725	21.4559	26.2352	17.9079	26.9091	31.2924	23.8443	29.6363	23.9117	22.3121
jg11168.t1	10.1753	11.2051	15.0121	16.5476	19.2058	20.7858	1.06105	14.9512	12.7483	12.977	20.5776	15.3217	8.19214	13.7111	13.7079
jg11168.t2	1.61388	1.79313	0.206606	0.236942	1.58557	2.52183	13.561	2.22944	0.141522	3.64133	0.223058	2.03298	0	0.115892	0.115168
jg11169.t1	8.18083	7.75256	8.479	5.32423	5.87983	12.6232	7.77251	6.52676	7.41171	4.44603	10.0382	4.40239	11.3292	8.94447	8.66382
jg1117.t1	0	0	0	0	0	0	0	0	0	0	0	0	0	0	0
jg11170.t1	3.12578	3.5526	1.93215	2.71731	2.87729	2.40704	2.8566	2.38075	3.39603	3.53354	2.67133	3.41347	0.659501	3.66064	1.40565
jg11171.t1	0.832215	1.51009	2.30459	4.91794	3.72345	2.77733	2.63838	4.19461	4.17611	4.76816	9.08721	5.14644	10.186	5.70016	3.9141
jg11172.t1	18.3761	15.9887	11.2424	16.2184	19.4835	17.4795	11.2829	23.3786	14.4303	13.9371	25.0674	14.5467	9.95787	19.8373	18.2878
jg11173.t1	7.12166	9.69572	8.176	8.07916	9.03264	6.30855	6.36469	5.34903	4.83506	12.7687	5.66672	14.4941	0	6.86435	8.67665
jg11174.t1	3.67902	4.83533	5.16861	4.93685	5.07376	5.69683	6.39099	3.64764	3.74806	11.5887	3.67163	11.5174	0	4.15209	2.34123
jg11175.t1	6.38855	5.40838	8.95575	11.6	8.58264	6.08793	7.86879	8.342	9.20079	7.15088	12.756	8.03949	2.51682	9.24064	6.7706
jg11176.t1	0.732688	0.434364	0.123207	0.719771	2.72848	2.46102	2.23038	2.88564	4.50783	1.27501	3.43545	0.873539	1.95186	3.92703	4.77368
jg11177.t1	2.44488	2.02709	2.16455	2.20461	2.33495	2.34844	2.20877	2.57337	1.91894	2.55435	3.51041	2.56263	0.818486	1.24999	0.726859
jg11178.t1	0.223457	0.206321	0.178644	0.216569	0.379918	0.250606	0.076061	0.354378	0.264274	0.412563	0.33054	0.350814	0	0.305008	0.257496
jg11179.t1	5.80369	5.08328	4.59287	13.1547	12.7317	9.76633	8.95192	11.6387	11.9124	10.4954	15.3494	10.2128	4.75192	11.9441	9.56872
jg1118.t1	0	0	0	0	0	0	0	0	0	0	0	0	0	0	0
jg11180.t1	5.44005	6.24688	7.18429	40.5303	45.3157	32.149	23.433	26.5276	34.6757	53.7148	46.0599	41.0524	18.9007	28.2146	31.0824
jg11181.t1	0.469054	0.259151	0.389536	1.56669	2.00979	0.690881	0.765497	1.0225	0.989641	1.90161	1.47431	1.14859	0.859432	0.922979	1.41014
jg11182.t1	6.90309	7.46425	7.80124	8.27186	11.3418	6.9532	5.01131	10.2367	7.39541	6.51758	8.65822	5.62332	13.1321	9.24556	13.017
jg11183.t1	1.54047	1.58132	0.992283	1.40498	3.43591	0.648134	0.533503	0.666646	0.645996	1.51099	1.8285	1.14078	0	0.817571	0.581245
jg11184.t1	0.999685	0.373134	1.3899	1.9895	1.70656	0.962706	0	1.40142	1.24716	2.02281	2.80866	0.7544	0	2.07221	0.948144
jg11185.t1	3.4934	4.58008	2.86947	6.80079	8.61665	2.8863	6.79013	7.18334	6.06924	5.28515	10.0754	5.89806	5.30742	9.45018	7.3294
jg11185.t2	0	0	0	0	0	0	0	0	0	0	0	0	0	0	0
jg11186.t1	3.48861	2.95825	2.91331	4.69641	3.58585	3.1788	1.95404	4.40342	2.67249	4.42272	4.6467	3.02811	2.66089	4.9498	8.77665
jg11187.t1	2.63263	3.07641	2.52498	38.112	25.4439	19.3626	6.18947	12.2935	12.2819	16.4659	20.9132	12.1047	28.5266	12.7567	14.5546
jg11188.t1	0	0	0	2.58065	2.6816	1.44151	0	1.59891	1.97104	1.1414	3.36932	2.44007	0	3.04973	2.55816
jg11188.t2	0.924019	0.997756	0.633218	0.00672	0.067305	0.03898	1.75771	1.27585	0.024697	2.28636	0.051765	1.38122	2.42002	0.121328	0.345287
jg11189.t1	18.5602	20.0839	14.9545	12.8251	16.4251	16.1989	12.151	15.5204	12.4664	17.5143	22.1269	16.8759	27.6732	16.4148	19.0015
jg1119.t1	0	0	0	0	0	0	0	0	0	0	0	0	0	0	0
jg11190.t1	1.97548	2.09178	2.37199	10.8062	12.7269	8.47623	5.27208	10.4454	6.24516	12.9717	20.8585	10.4703	15.5141	11.2687	12.2246
jg11191.t1	6.39349	9.81155	10.3225	31.4985	51.4191	29.7488	16.295	23.3752	21.9128	17.2403	21.9381	17.1433	12.9115	16.2257	22.5887
jg11192.t1	3.72047	2.6178	2.76659	1.37148	3.05597	1.2074	1.55142	2.78281	2.53384	2.68977	6.58423	3.89905	1.72322	2.90082	4.61377
jg11193.t1	0.159121	0.560686	0.015148	1.98622	0.292341	0	0.016605	0	0	0.60613	0	0.455286	0	1.07607	0
jg11193.t2	0	0.010875	0.252621	0	0	0	0.943558	0.236425	0.522708	2.74173	0	1.12336	0	0	0
jg11193.t3	2.80921	2.56993	1.72854	2.63077	4.16432	3.41256	2.69257	4.01568	2.85575	3.81166	4.54341	3.85573	3.21943	3.84417	2.79669
jg11194.t1	4.06241	5.13968	3.69948	11.2388	4.83083	8.22763	4.43974	7.05809	5.88598	8.1493	4.88749	7.18567	8.40177	8.41873	4.38772
jg11195.t1	20.4124	16.6939	14.588	32.4257	38.4859	33.7571	24.1989	34.5388	27.8352	33.0865	28.8532	29.1125	42.6223	28.6471	38.4267
jg11196.t1	38.0676	19.1662	34.0756	2966.76	1432.12	3526.45	2043.04	876.021	4109.78	1318.96	1415.64	1399.23	805.987	368.878	468.842
jg11197.t1	4.53369	4.30334	4.58467	5.66022	9.54125	7.51406	3.87897	8.61457	4.52913	8.38824	9.84611	8.67856	2.1174	8.06242	7.43537
jg11198.t1	27.309	28.9645	26.6155	44.4165	60.5132	36.9888	35.9428	53.4289	35.9057	50.2472	67.9044	50.9449	64.8325	42.4451	51.083
jg11199.t1	12.1975	11.5634	14.229	32.55	35.6539	25.7758	19.1857	23.4768	22.7946	28.0856	29.5336	25.3553	31.1833	22.1471	24.5457
jg112.t1	0	0	0	0	0	0	0	0	0	0	0	0	0	0	0
jg1120.t1	0	0	0	0	0	0	0.046445	0	0	0	0.037492	0	0.056756	0	0
jg11200.t1	0	0	0	0	0	0	0	0	0	0	0	0	0	0	0
jg11201.t1	0	0	0	0	0	0	0	0	0	0	0	0	0	0	0
jg11202.t1	0	0	0	0	0	0	0	0	0	0	0	0	0	0	0
jg11203.t1	0	0	0	0	0	0	0	0	0	0	0	0	0	0	0
jg11204.t1	0	0	0	0	0	0	0	0	0	0	0	0	0	0	0
jg11205.t1	0	0	0	0	0	0	0	0	0	0	0	0	0	0	0
jg11206.t1	0	0	0	0	0	0	0	0	0	0	0	0	0	0	0
jg11207.t1	0	0	0	0	0	0	0	0	0	0	0	0	0	0	0
jg11208.t1	0	0	0	0	0	0	0	0	0	0	0	0	0	0	0
jg11209.t1	94.2935	132.201	155.232	59.4165	27.4356	38.6026	32.1888	107.659	30.8156	58.5176	66.7597	50.6078	41.7063	63.4487	51.6733
jg1121.t1	0	0	0	0	0	0	0	0	0	0	0	0	0	0	0
jg11210.t1	3.13936	0	0	0	5.65139	0	0	0	0	0	0	0	0	0	0
jg11210.t2	3.85197	6.05096	6.45085	8.49654	2.92306	7.50453	7.82716	12.7554	10.4345	8.74374	8.10553	9.47001	9.55755	8.96466	6.97791
jg11211.t1	5.59576	5.96317	4.48343	8.29087	7.47816	8.67082	10.6912	13.874	9.94427	16.462	15.3662	17.6761	12.9959	11.8401	13.516
jg11212.t1	10.2325	19.611	10.8005	3.11819	9.24472	11.8508	0.976168	29.8436	11.8703	1.39302	2.58118	0	2.01989	19.6061	3.38654
jg11212.t2	0.068771	8.40313	0.036607	4.20378	0	0.085307	0	0.089208	3.20379	3.99181	0	4.21049	0	0.080111	3.27118
jg11212.t3	20.8508	10.2509	16.9022	11.8282	15.5612	14.1212	11.6438	18.661	7.1727	16.3347	46.0004	14.4253	38.9821	27.8138	44.757
jg11213.t1	16.9968	16.7635	14.3585	7.12946	7.61531	7.81805	8.31124	10.9865	9.02186	17.0924	24.2743	17.9656	0	16.3317	8.5661
jg11214.t1	10.8077	14.6327	14.0239	6.81522	9.58623	8.7818	8.01608	10.5976	6.05871	18.5458	13.5065	15.4674	4.26771	12.8664	5.71357
jg11215.t1	130.005	117.175	130.752	99.4782	98.1347	112.761	72.6022	95.0929	117.32	86.2148	128.39	82.4845	21.3719	99.6687	97.0422
jg11216.t1	0.632294	0.856229	1.03252	1.16442	1.51044	2.39592	1.39875	3.47056	1.90433	1.33741	5.0352	1.23068	2.47979	1.97462	2.0451
jg11217.t1	15.7064	14.6324	15.1209	8.77189	8.79849	12.865	7.43147	14.38	9.9361	9.71416	16.3045	9.98469	16.6969	11.0522	12.0226
jg11218.t1	31.254	31.5241	26.6471	22.2593	20.3148	33.1219	13.0469	25.4547	17.4526	25.7704	32.5881	20.7953	11.3446	18.9682	26.3048
jg11219.t1	66.6705	66.0486	54.805	13.9072	20.0414	22.0555	12.4398	20.809	14.1311	11.8629	28.514	10.9291	6.73975	18.1926	15.5861
jg1122.t1	0	0	0	0	0	0	0	0	0	0	0	0	0	0	0
jg11220.t1	29.0996	33.0275	34.1748	30.9232	56.975	28.4246	19.0091	39.5391	19.0125	38.9348	62.093	40.4587	33.7701	28.5902	36.4572
jg11221.t1	103.103	151.935	156.147	17.5625	37.9771	25.8757	21.693	56.9113	15.0842	17.7838	29.0197	21.2857	14.7279	36.5945	20.025
jg11222.t1	17.4364	16.4807	15.0192	21.3665	25.0537	31.2758	18.744	17.3233	17.0341	18.0032	13.2285	17.2908	5.34759	15.9224	11.9355
jg11223.t1	5.07327	5.90377	4.04399	23.0907	29.2524	18.6847	9.901	21.4593	15.8399	23.0051	24.7602	18.3608	17.5935	18.6478	24.7807
jg11224.t1	5.21731	4.44992	1.93038	24.522	23.0149	15.1518	9.225	14.2876	11.6489	29.483	18.3418	28.3023	2.96197	15.0225	16.3202
jg11225.t1	1.77294	1.71956	2.06787	8.47648	7.6669	4.78626	2.59391	5.29076	4.74536	11.8114	5.65408	11.3016	0	4.33843	3.30003
jg11225.t2	0	0	0	0	0	0	0	0	0	0	0	0	0	0	0
jg11226.t1	10.3438	10.551	9.61155	8.16801	11.5431	14.7472	8.03196	10.5243	8.82425	17.6279	18.7546	15.9216	13.3903	13.2308	11.3569
jg11227.t1	13.3024	12.0788	12.402	14.6042	14.1462	11.8949	14.8355	14.0507	11.8498	28.8096	20.0426	32.1643	7.68906	14.7536	9.41209
jg11227.t2	6.70008	7.32246	7.95871	8.79538	9.38964	9.33795	10.3054	10.6377	8.07087	19.4104	11.7269	21.3061	0	8.04687	6.13088
jg11228.t1	41.4596	30.808	31.305	50.5558	44.6042	50.3545	41.3746	57.2299	44.1956	45.8604	63.5175	46.6761	75.7087	52.8794	57.1779
jg11229.t1	3.34707	3.36247	4.135	12.1993	14.3439	9.59342	6.81368	10.9101	8.87636	16.3215	12.7308	12.3267	10.3115	7.41751	10.6632
jg1123.t1	0.045471	0	0	0	0	0	0	0	0	0	0	0	0	0	0
jg11230.t1	8.58007	11.5507	10.6749	14.3123	16.4841	11.1448	12.1784	10.2613	9.95946	24.3643	13.5111	23.0736	0.566266	8.94644	7.7101
jg11231.t1	1.90081	1.41066	1.67457	3.93659	3.22719	4.11817	3.01445	5.10064	3.30965	4.19362	6.58907	4.81621	4.25085	4.9936	3.85703
jg11232.t1	66.4011	72.9925	67.0593	82.0786	70.886	74.0168	58.246	58.3791	57.6417	65.6039	52.8934	52.8451	34.4278	56.2391	57.8849
jg11233.t1	18.5594	18.6549	13.8537	25.5445	23.6113	28.6384	22.6265	26.4783	26.463	19.8334	24.0415	17.5261	26.5744	21.6899	18.4448
jg11234.t1	4.10586	3.98649	2.39777	4.88323	3.74323	4.54932	3.47606	1.0159	3.1062	2.96029	6.183	3.24978	0	0.786276	5.36876
jg11234.t2	0	0	0.554674	1.50192	0	0	0	0	0	2.44712	0	1.36997	0	0	0
jg11234.t3	0.421766	0.452073	0	0	1.12714	1.72625	0.400447	4.27583	0.790303	0	1.05777	0	6.41345	2.62586	1.47375
jg11235.t1	42.3461	37.6952	46.6365	36.922	26.5688	38.6512	28.0902	34.7007	41.9976	30.9513	25.9992	22.9716	4.60672	35.2291	23.573
jg11236.t1	15.9948	17.1264	13.5852	17.2475	18.7794	29.7582	15.2905	22.1075	21.9925	11.5475	16.8899	11.8654	10.3973	19.5351	22.7481
jg11237.t1	45.8478	59.9907	48.2207	25.9229	34.2223	45.9946	19.7192	32.043	23.8426	22.2196	52.7034	31.9966	59.639	31.3688	44.4519
jg11238.t1	71.6927	95.6696	72.2787	30.6412	48.0359	76.9607	18.2108	31.6794	30.8113	28.17	58.4542	35.9342	8.41701	29.0006	32.6733
jg11239.t1	5.49829	7.00869	6.17478	6.46094	7.9021	10.4185	3.68561	6.98407	8.31486	8.0313	8.79643	6.84828	2.30509	8.20873	3.31159
jg1124.t1	0	0	0	0	0	0	0	0	0	0	0	0	0	0	0
jg11240.t1	2.09071	2.01311	2.45814	5.89935	7.86142	3.7837	2.46382	4.34499	3.56801	4.25937	5.0587	4.2035	0	4.71149	3.52259
jg11240.t2	0	0.295752	0	0.002728	0.950319	0.010017	0	0	0	0	0.052987	0.234876	4.25571	0	0
jg11241.t1	1.65483	1.03061	0.284922	4.19297	5.92106	3.11037	1.73733	2.05974	1.17003	0.648043	2.39028	0.540628	14.3144	2.32147	3.10352
jg11242.t1	0.135239	0	0.075913	0	0	0.04132	0	3.34914	0	0	0.04772	0.057865	0	0	0
jg11242.t2	1.60278	1.42755	1.41966	2.76652	2.64212	2.1484	1.82095	0.992166	2.82493	1.99081	3.03263	1.72017	0.229978	3.46636	3.03569
jg11243.t1	0	0	0	0	0	0	0.644392	0.610725	0	0	0	0	0.533583	0	0.486033
jg11243.t2	0.099826	0.805513	0	0.394428	0.580518	1.21992	0.725008	1.15909	0.150328	0.636309	1.65176	0.631487	0	0.894304	0.117495
jg11244.t1	40.4457	63.2841	48.2283	55.591	18.8502	16.7957	16.8529	14.142	24.6294	37.0465	17.2588	37.0048	3.54596	16.3533	10.0443
jg11245.t1	3.97518	4.90726	4.07663	5.48443	3.65368	2.9952	1.40905	1.21494	2.93514	5.26193	0.910936	4.73138	0.246759	1.59192	1.39372
jg11245.t2	0.818392	1.58121	1.49014	1.4232	1.16611	1.20365	0.870578	0.559798	1.11671	3.02033	0.56179	1.53527	0	0.891119	0.298619
jg11246.t1	2.03383	2.53487	1.72061	4.28127	1.87103	2.96754	1.8824	3.80728	2.61576	3.19157	1.9328	2.88124	3.34945	3.35532	2.97819
jg11246.t2	0.668798	0.575012	1.3133	0	1.5378	0	0.243345	0.436488	0	0	2.19449	0.230537	0.779021	0.445924	0.28556
jg11247.t1	0	0	0	0	0	0	0	0	0	0	0	0	0	0	0
jg11247.t2	0	0	0	0	0	0	0	0	0	0	0	0	0	0	0
jg11248.t1	0	0	0	0	0	0	0	0	0	0	0	0	0	0	0
jg11249.t1	0.585685	0.648683	0.614303	0.228076	0.309693	0.710595	0.429471	0.057099	0.201193	0.197715	0.303633	0.179221	0.542666	0.325425	0.248601
jg11249.t2	0.036341	0	0.040675	0	0.106292	0	0	0	0	0	0	0.308745	0	0.022276	0.110963
jg1125.t1	0	0	0	0	0	0	0	0	0	0	0	0	0	0	0
jg11250.t1	0.945215	2.1681	0.535743	3.02445	1.86325	3.84176	0.792476	3.7201	3.1761	1.49905	0.405298	2.61337	0.320363	3.21042	2.78497
jg11251.t1	0.018014	0	0.027493	0.013267	0	0.015321	0.017022	0	0.093309	0	0	0.015782	0	0	0
jg11252.t1	0	0	0.257864	0.745197	0.346129	0.34084	0.181025	0.476044	1.12113	0	0.131648	0.80286	1.76412	0.95162	0.436581
jg11252.t2	0.378588	0.17053	0.181421	1.45846	2.05792	1.59361	1.56191	1.8621	0	2.00078	2.26313	0.189414	2.77935	0.33526	1.45631
jg11252.t3	0.097243	0.35588	0	0.496016	0.418381	0.429598	0.06644	1.03359	0.514045	0.152991	0.252013	0	0	0	0.225322
jg11253.t1	7.72699	7.82359	7.05773	10.0818	7.8625	7.24168	4.61092	8.46977	5.66345	7.90031	7.05197	6.22728	5.52826	7.7847	6.8389
jg11254.t1	2.55255	1.03746	1.45163	1.65416	1.57469	1.88458	1.37032	2.18266	1.95612	2.92943	2.71672	2.05642	0	1.74745	3.35473
jg11255.t1	67.6182	70.7905	84.8537	95.8641	72.7675	69.6944	61.4262	49.2956	50.1013	71.3728	50.2071	70.9786	18.6468	45.9263	31.8228
jg11256.t1	0	0	0.705844	0.354883	0	0	0	0	0.02076	0	0	0	0	0	0
jg11256.t2	0.644986	0.736515	0.179399	0.493395	0.837087	0.183269	0.200131	0.158769	0.705215	0.789388	0.496045	0.497504	1.14344	0.748912	0.998527
jg11257.t1	109.576	115.844	135.174	122.227	107.504	106.765	98.1139	110.074	98.6206	320.622	161.056	313.716	3.06143	126.795	72.3318
jg11257.t2	0	0	0	0	0	0	0	0	0	0	0	23.5419	0	0	0
jg11258.t1	355.392	316.742	251.925	445.24	433.949	498.644	377.031	666.967	509.45	578.809	925.093	490.86	615.744	718.381	733.386
jg11259.t1	0	66.2898	0	201.292	0	403.721	0	318.084	194.971	178.066	445.952	161.391	0	287.693	583.992
jg1126.t1	0	0	0	0	0	0	0	0	0	0	0	0	0	0	0
jg11260.t1	0.537265	0.369952	0.182546	0.854934	0.299596	11.3503	0.645238	0.383259	2.51078	0.207779	0.887374	0.171208	1.122	0.254131	0.693563
jg11261.t1	0.979102	0.713847	0.878091	1.55642	1.48904	1.8887	1.01348	2.29234	1.4259	1.26113	2.63359	2.04589	1.51505	2.07247	1.68804
jg11262.t1	30.0587	33.2446	26.8772	7.2119	10.2926	262.787	8.21005	8.22333	4.95879	3.31966	5.19239	2.53436	2.70863	10.6579	3.25364
jg11263.t1	34.8799	33.6616	30.2281	4.19374	5.26327	5.87071	18.1025	6.44487	3.82059	5.7778	4.99045	6.02121	4.13253	11.5385	2.93266
jg11264.t1	6.40073	1.72191	4.29754	5.39401	1.42329	14.3703	8.00957	9.18576	9.70734	0.58305	8.53707	6.54251	5.19583	0.439711	7.37977
jg11264.t2	0	0.051532	0	0	0	0	0	0	0	0	0	0	0	0.101319	0
jg11264.t3	0	3.26527	0	0	13.2402	0	0	0	0	5.30729	0	0	0	5.37311	0
jg11265.t1	19.4936	18.7843	18.8966	17.7597	17.8112	21.6056	19.2878	19.5869	17.7898	21.816	16.2604	23.4889	9.25819	16.4226	16.0085
jg11266.t1	11.6921	12.5348	11.7362	4.15397	6.34076	4.25575	6.71906	6.09875	4.80378	11.1686	6.05872	12.9491	3.1243	6.51564	4.82642
jg11267.t1	32.8639	32.7656	33.1709	66.7508	42.8846	49.0639	45.7473	50.4615	57.5687	56.5584	67.3753	44.2487	105.805	45.8392	54.7337
jg11268.t1	0	0.227959	0	0	0.149037	0.072516	0.070622	0.126466	0.054852	0.177806	0	0.08561	0	0	0.208752
jg11269.t1	0.963911	1.19522	0.648407	2.4138	3.6056	2.13198	1.76174	2.62123	1.9398	2.2528	2.36101	1.50048	3.36291	2.94585	2.13013
jg1127.t1	0.119253	0.005181	0	0.043538	0.288903	0.026809	0.899243	0.118454	0.213016	0	0.267018	0.096278	0.851656	0.68962	1.03982
jg11270.t1	3.74531	5.14859	3.179	9.00702	11.6765	9.49808	4.09964	5.07118	4.88693	4.80719	10.9498	5.35955	11.0015	5.92011	5.50436
jg11271.t1	5.61273	5.51312	4.82111	10.6415	0.750088	10.4641	5.11339	7.35613	8.45443	10.59	12.2457	10.075	10.5802	9.5608	10.4762
jg11271.t2	0	0	0	0	9.33774	0	0	0	0	0	0	0	0	0	0
jg11272.t1	0.397103	0.17176	0.301513	1.18653	0.815667	1.37334	0.423423	0	0	1.03015	0.937997	0.947052	0.69898	0.379726	0.553998
jg11273.t1	2.0688	2.13368	1.90149	4.67119	3.26827	4.93653	2.5085	3.77001	3.26762	5.07629	6.6638	4.03599	4.52062	6.90594	7.12639
jg11274.t1	0.465086	0.579736	0.708383	1.41243	1.29626	0.976271	0.625879	0.922124	0.906178	2.2212	1.39846	2.38801	0.03084	0.674853	1.20777
jg11275.t1	0	0	0.068959	0.141528	0.347602	0.238091	0.182506	0.203746	0.155109	0.402174	0.268852	0.165299	1.49348	0.145645	0.698699
jg11276.t1	0	0	0	0	0	0	0	0	0	0	0	0	0	0	0
jg11277.t1	0	0	0	0	0	0	0	0	0	0	0	0	0	0	0
jg11278.t1	0	0	0	0	0	0	0	0	0	0	0	0	0	0	0
jg11279.t1	0	0	0	0	0	0	0	0	0	0	0	0	0	0	0
jg1128.t1	0.157948	0.005749	0	0	0	0.052572	0.144339	0.22889	0.188052	0.051884	0.691701	0	0	0.120572	0.087564
jg11280.t1	0	0	0	0	0	0	0	0	0	0	0	0	0	0	0
jg11281.t1	0	0	0	0	0	0	0	0	0	0	0	0	0	0	0
jg11282.t1	1.0721	1.72831	1.14251	1.49219	2.37686	1.00856	1.31416	0.870053	2.02911	3.46188	1.84843	4.75506	0	1.00139	0.898038
jg11282.t2	0.797477	0.823829	1.80869	1.91579	0.739488	1.49242	1.27247	0.178707	0	4.98528	0	4.08347	0	0.907846	0
jg11283.t1	3.69866	3.57041	3.91702	4.02859	4.61631	3.74425	5.16482	5.2015	4.11379	12.4105	5.58338	9.66389	0	5.36596	2.85786
jg11284.t1	6.29181	5.97356	6.50702	8.60051	10.0425	8.05222	8.33433	9.40443	8.5877	12.4474	12.6286	11.8586	11.6374	10.7088	10.9071
jg11284.t2	0	0	0	0	0	0	0	2.67485	0	0	0	0	0	0	0
jg11285.t1	117.324	107.514	120.617	199.951	118.487	86.5877	191.157	159.435	148.36	202.691	154.129	119.278	241.264	118.38	162.473
jg11286.t1	78.9699	85.5925	80.9895	83.8182	60.6226	87.9087	84.0886	82.4506	96.8606	92.521	59.3552	80.5092	41.1564	78.6864	58.9332
jg11287.t1	70.7944	56.499	77.1425	64.0085	46.9639	54.7875	69.524	52.2077	115.128	60.9402	31.0584	50.6141	22.5644	36.7588	32.9278
jg11288.t1	0.173046	0.424206	0	0.378387	1.20423	0.335874	0.496107	1.51301	0.881694	0.75662	1.96173	2.3231	0	2.76556	2.38318
jg11289.t1	20.6789	21.01	0	0	0	0	0	0	20.0432	0	0	0	32.5083	41.9254	0
jg11289.t2	0.232191	1.98351	19.9808	33.7321	52.6194	42.7782	24.1767	43.0858	2.19402	61.487	79.5516	59.3847	0	1.88415	45.6421
jg11289.t3	0	0	0	0	0	0	0	0	0	0	0	0	0	0	0
jg1129.t1	0	0	0	0	0	0	0	0	0	0	0	0	0	0	0
jg11290.t1	0.499883	0.507994	0.382382	1.2734	2.08647	1.53673	0.71669	0.937589	0.716954	1.21696	1.65319	1.5307	1.00749	1.50838	0.951176
jg11291.t1	0	0	0	0.362589	0.410363	0	0	0	0.195488	0.659109	0.528991	0.484498	0	0	0.12915
jg11292.t1	12.4715	14.0279	14.6768	7.03115	10.2712	6.67873	12.83	10.1158	5.28554	10.2972	8.75875	10.8014	7.6902	9.02902	6.45797
jg11293.t1	110.159	93.7692	99.6197	218.474	169.612	264.307	115.46	100.206	214.62	97.2295	95.5648	78.2262	79.043	103.552	94.1302
jg11294.t1	409.384	387.721	390.508	469.563	402.745	675.011	365.958	341.651	533.764	376.104	386.515	361.472	204.417	370.469	423.301
jg11295.t1	0.52963	0.348675	0.22541	1.8689	1.589	1.84759	0.682519	1.57951	1.15315	2.32423	1.8615	2.27687	0.528091	1.43013	1.65688
jg11296.t1	0.217387	0.063869	0.073993	1.12535	0.490996	1.02396	0.556999	1.39276	1.2238	0.45447	1.31655	0.70837	0	0.601621	1.31902
jg11297.t1	0.324561	0.38899	0.14796	0.429997	0.624424	0.866907	0.107666	0.375447	0.192993	0.225946	0.5335	0.266754	0.280722	0.473164	0.544041
jg11297.t2	7.19475	6.70791	6.45938	6.45793	9.55542	9.37977	4.58808	8.05187	6.34086	10.6983	10.6324	10.0091	8.23398	7.97931	7.51133
jg11298.t1	0.373698	0.226476	0.161229	2.59286	1.81842	2.96064	0.930781	2.51742	1.36245	2.6005	7.78636	2.94498	3.89516	2.13479	1.64303
jg11299.t1	0.514386	0.889976	0.83666	1.97964	3.89539	5.54458	2.66783	1.16851	2.47771	8.90847	3.86876	9.26933	0	1.46553	2.38558
jg113.t1	0	0	0	0	0	0	0	0	0	0	0	0	0	0	0
jg1130.t1	0	0	0	0	0	0	0	0	0	0	0	0	0	0	0
jg11300.t1	1.48032	1.14151	1.12192	5.14357	7.95944	4.0076	3.08218	4.75867	3.25179	6.72079	7.62178	7.52595	3.02639	5.67331	5.00232
jg11301.t1	10.4866	11.5408	10.6629	9.39686	9.90916	6.56245	7.72468	12.6711	7.55996	11.5891	9.67027	9.7009	13.4817	10.2297	8.52195
jg11302.t1	2.94718	2.72067	2.94509	2.22707	2.56919	2.3525	1.65962	2.55722	1.43154	4.1774	3.12797	4.74793	3.29895	2.97601	2.87913
jg11303.t1	21.7351	24.4123	26.2626	19.3949	20.2151	28.6611	14.8826	13.4241	14.0807	23.5553	13.2426	20.7926	4.21298	13.3768	10.6253
jg11304.t1	587.486	451.086	501.607	826.314	538.586	956.441	559.682	434.648	859.675	339.048	374.312	270.151	335.414	505.96	451.407
jg11305.t1	370.901	299.935	351.152	681.127	497.718	797.104	539.491	368.598	702.847	330.328	314.363	246.288	256.717	435.835	347.277
jg11306.t1	13.2686	11.8515	12.55	31.6311	34.2231	29.8616	11.0282	17.1557	13.5584	18.2781	30.3281	16.6146	13.9329	12.062	19.4445
jg11307.t1	34.8963	36.8185	31.2159	22.9089	25.5958	24.8549	25.499	26.4216	24.3093	29.1929	28.1524	29.2136	12.2958	23.5636	25.7507
jg11308.t1	2.86297	2.85008	2.89385	14.8781	17.6093	10.1063	6.62794	8.87767	7.1321	9.82208	11.9024	7.94736	2.75698	7.38703	9.13573
jg11309.t1	5.531	5.66868	3.21396	3.84821	10.0538	10.9275	5.81227	8.12366	4.51532	5.4953	7.64886	5.75128	8.2515	8.06425	9.94857
jg1131.t1	0	0	0	0	0	0	0	0	0	0	0	0	0	0	0
jg11310.t1	0.08544	0.210916	0.091953	0	0	1.39167	0.098246	0	0	0.077934	0	0.070046	0	0.141923	0
jg11310.t2	0.481139	0.558609	0.552812	0.512576	1.20456	0.357663	1.04317	0	0.647567	1.28769	0	1.70165	0.305336	0.714322	0
jg11311.t1	0	0	0	0	0.025499	0	0	0	0	0.063947	2.71169	0	0	2.00948	4.26687
jg11311.t2	0.281018	0	0.260228	1.13736	0.939061	0.832584	1.34993	1.60831	0.611185	0.869068	0	0.652273	2.11981	0.458846	0
jg11312.t1	4.75282	6.85334	7.10931	90.6713	86.3711	50.4798	10.4793	48.3971	22.1332	32.0121	31.0283	23.6642	287.926	59.4226	77.8822
jg11313.t1	47.8626	52.8428	52.7771	103.994	95.2114	101.401	86.9455	78.3839	78.8329	103.788	80.6888	97.4152	119.69	85.3573	75.042
jg11314.t1	3.51889	4.50929	5.63082	22.2682	41.8692	12.4637	12.0599	22.2278	9.20439	15.3731	17.6669	19.6317	29.6675	19.8669	19.9117
jg11315.t1	12.7501	17.9995	15.0662	26.6501	13.2437	19.578	13.1095	30.2934	23.6883	27.1483	37.3887	20.8784	30.2492	32.1584	32.8334
jg11316.t1	15.2569	17.6837	17.4623	23.8859	18.4565	18.7869	43.4194	59.4731	30.5793	57.256	39.9076	36.1204	39.4304	105.868	53.2709
jg11317.t1	22.2672	23.96	25.5631	26.0139	20.1184	20.1752	25.7768	33.3177	34.3394	31.0522	28.3178	22.5363	37.457	34.3606	25.6512
jg11318.t1	40.4049	37.0333	43.1531	17.9006	54.5234	13.4807	17.7363	23.5947	15.452	24.2481	17.3503	21.5797	1.85211	23.4477	13.5701
jg11319.t1	55.8182	41.5876	50.8351	17.3562	14.8236	16.1345	22.2539	19.4021	16.6433	21.2163	16.9032	21.0342	11.0738	11.2327	10.8065
jg1132.t1	0	0	0	0	0	0	0	0	0	0	0	0	0	0	0
jg11320.t1	0	0.641682	0.496994	5.06151	6.41196	3.95398	3.32409	2.92806	3.8671	2.57255	5.63439	2.52347	0	2.93893	1.68255
jg11321.t1	230.651	142.303	149.368	44.2571	50.7484	38.8984	77.7533	46.0935	46.486	57.8507	39.8766	41.5193	32.6257	60.0161	39.5369
jg11322.t1	185.925	188.538	196.077	234.02	190.752	241.866	223.645	240.242	239.833	204.609	266.104	219.079	387.771	189.054	189.915
jg11323.t1	13.0817	10.0147	8.19278	7.6998	4.99322	7.51517	3.88159	9.05235	7.99859	13.3841	11.0951	15.7661	4.7087	6.91539	12.4528
jg11324.t1	2.02552	1.95492	1.1728	5.18086	9.15697	5.87345	4.13089	4.35761	5.53101	8.44679	6.78553	8.11058	0	4.67277	3.30342
jg11325.t1	44.9247	37.053	37.1388	62.3443	96.798	67.6736	56.1646	70.4362	58.8853	57.7061	116.328	57.9291	81.704	65.5559	85.3014
jg11325.t2	0.756759	0.559108	0.746909	0.061236	1.60099	0.247666	0.150617	0.150955	0.318989	0.090102	0.336306	0.071793	0.1592	0.26164	0.234661
jg11326.t1	1.64791	0.747901	0.69403	12.8745	12.0875	12.7493	1.85639	3.98502	2.48839	1.52411	4.10757	2.21846	21.1367	5.67945	5.10088
jg11327.t1	8.28445	8.5414	3.38484	11.625	2.40319	7.96577	3.0907	5.2916	6.9098	3.06365	4.42413	5.86874	6.8916	4.46503	11.3776
jg11328.t1	48.6088	43.8798	39.6503	4.66104	7.82658	11.0999	3.40737	9.56189	4.9951	5.21847	11.194	6.58434	12.8538	10.794	17.0221
jg11328.t2	25.9103	31.6607	21.0517	4.30448	5.97443	3.90799	3.75292	10.9678	4.76828	2.4299	13.4754	0	12.1171	7.16309	9.87471
jg11329.t1	12.0672	9.06097	7.31445	2.70221	2.6139	3.91618	4.87085	11.1646	2.85904	18.8634	19.0288	28.2715	9.65281	7.34458	7.89437
jg1133.t1	0	0	0	0	0	0	0	0	0	0	0	0	0	0	0
jg11330.t1	2.5557	1.79681	1.56364	4.72572	9.28021	5.67905	1.29275	3.66236	1.35604	6.18384	5.71344	5.76497	0	2.3271	1.66976
jg11331.t1	6.88377	8.22448	6.60375	13.6428	22.2549	37.0956	4.24027	8.79024	7.12598	9.62571	14.7381	11.4297	4.1026	8.54628	8.70273
jg11332.t1	22.5193	19.8457	24.8034	82.6407	210.339	67.8886	48.735	53.7589	41.1588	63.5568	140.468	55.1019	105.384	67.9936	105.111
jg11333.t1	16.8826	16.5119	18.509	24.1144	26.5512	23.3652	20.688	22.1478	19.8759	36.4467	19.6161	29.381	17.3124	23.199	16.5226
jg11334.t1	1.26278	1.35426	1.22162	1.0677	0.705991	2.36514	0	1.91057	0.129485	0.208255	1.92345	0.923209	0	0.899394	0.374147
jg11334.t2	0	0	0	0	0	0	0.617698	0	1.19751	1.11925	0	0	2.16993	0	1.69607
jg11334.t3	1.14949	0	0	0	1.21186	0	0	0	0	0.434103	0	0	0	1.35163	0
jg11335.t1	1.27918	1.08002	0.408869	0.602984	5.07105	4.29057	1.50794	3.01557	1.14461	1.0162	2.80663	1.03045	2.67513	1.2537	0.780495
jg11335.t2	0	0.590544	0.789915	2.06718	0	0	0	0	0.364881	3.15692	1.78418	1.86212	0	0.587359	2.26695
jg11336.t1	0.181052	0	0.202414	0.332884	0.661038	0.457595	0.288143	0.643713	0	0.051857	0.656075	0.307919	0.198418	0.497011	0.290125
jg11337.t1	8.17043	8.91838	10.3488	9.15215	21.7149	14.4168	5.50641	10.63	8.78025	12.0775	20.8311	16.5953	8.9557	14.5778	14.922
jg11337.t2	1.74317	1.00766	0.771499	1.40813	4.37574	8.50356	0	2.53057	1.43755	1.99944	4.70934	1.3704	0	0	0
jg11338.t1	2.00925	1.57793	2.50172	3.32523	3.32233	3.71768	2.65679	4.1157	2.02032	7.32045	4.11444	7.88621	0.994799	3.42785	2.87595
jg11338.t2	0.499045	0	0.571021	0.707164	1.71437	0.841936	0	0.532592	0	1.15327	0.78005	4.15022	0	1.32969	0
jg11339.t1	5.75648	8.00688	3.35426	9.33605	12.3402	9.11005	6.69597	14.4221	11.58	14.2161	12.2474	11.853	17.1349	11.568	13.6988
jg1134.t1	0	0	0	0	0	0	0	0	0	0	0	0	0	0	0
jg11340.t1	1.90863	2.59167	1.52613	0	3.49377	0.855449	0.206532	1.25839	0.64617	0.279059	0.775634	0.438643	1.53974	0.784337	0.32834
jg11340.t2	0	0	0	0.254977	0	0	0	0	0	0	0	0	0	0	0
jg11341.t1	0.819107	0.722907	0.768475	0.559911	1.96727	0.35107	1.1526	0.47722	0.329691	0.245995	1.24859	1.12144	0	0.962839	0.712453
jg11342.t1	10.8262	10.1176	9.90035	39.2356	142.067	143.686	15.9871	41.6884	151.735	124.725	154.397	144.373	2.99199	39.0365	46.444
jg11343.t1	43.75	43.0735	44.1951	77.2886	132.792	89.25	44.4614	95.4013	97.6671	95.7795	135.402	94.8572	152.909	74.0254	107.59
jg11344.t1	0.090859	0	0	0	2.40467	1.88226	0	0	0.007786	0.732788	0	0.907863	1.32476	0	0
jg11344.t2	34.9561	23.0457	21.8133	1.41372	0	0	1.01959	1.73749	0.920791	0	2.62869	0	0	1.66377	1.33966
jg11345.t1	18.5338	17.0581	14.8065	7.9341	13.7408	13.4984	9.39294	9.01592	6.46267	7.15993	12.4261	8.93936	14.2728	9.39557	10.9929
jg11346.t1	7.16308	5.24362	5.571	7.02518	9.31456	5.20057	11.4499	9.4181	5.88023	26.8507	7.23142	40.4039	6.22912	8.63652	5.64435
jg11347.t1	6.79355	4.0607	4.42142	5.22267	6.41132	0.701918	9.4992	11.6232	6.35095	10.1755	7.4447	29.8297	9.59476	9.20785	7.9589
jg11347.t2	0	0	0.727972	0.43299	0.226561	4.49833	0	0	0.876588	9.64241	0.896279	0	0	1.12804	0.87712
jg11348.t1	15.0224	13.5198	15.4344	25.5056	27.6971	28.5665	23.8406	23.0297	20.3203	31.405	20.6232	30.709	16.1711	22.601	24.7461
jg11349.t1	1.81296	0.959052	1.32	2.33709	3.85362	3.43723	1.75833	2.17806	1.78002	2.42879	2.73765	2.34595	0	3.16927	1.88656
jg1135.t1	0	0	0	0	0	0	0	0	0	0	0	0	0	0	0
jg11350.t1	16.1192	13.3808	15.3095	9.37963	11.1288	7.63879	5.35572	6.74216	6.61058	7.89986	7.4789	8.46137	8.30022	5.08723	5.51623
jg11351.t1	14.9791	13.8743	14.12	11.4433	11.186	10.6511	10.2742	10.5602	8.94271	18.2882	11.1687	18.3099	3.96378	9.49869	9.18501
jg11352.t1	17.0331	16.3772	17.0334	12.2848	4.62281	8.08289	10.2824	12.0844	7.1715	11.5555	6.78131	14.122	8.28056	8.4703	3.55439
jg11353.t1	0.452385	0	0	0.083462	0.940136	0.83394	0.146091	0.497881	0.283787	0.769172	0.098418	0.628771	0	1.39812	0.216101
jg11354.t1	599.489	611.871	626.446	84.3236	95.7735	94.3484	242.784	255.898	238.269	139.423	69.373	141.457	124.84	242.693	150.353
jg11355.t1	0	0.004898	0	0.018568	0	0.017589	0.016653	0	0.023956	0	0.009463	0	0	0.014271	0.134945
jg11356.t1	16.0348	14.2821	13.1266	17.9772	17.8566	16.9322	13.6944	17.9447	14.3322	14.1499	15.2418	9.69238	11.7184	14.0402	12.219
jg11357.t1	43.093	33.2498	30.3271	29.2981	31.7921	39.1649	39.6886	45.3242	37.3061	42.6646	42.0012	33.5428	47.3159	53.7329	40.1519
jg11358.t1	10.4846	7.6956	6.59475	7.62539	9.19266	10.9585	13.4333	13.4915	11.5625	7.154	14.5906	6.95638	20.4187	12.4924	13.6354
jg11359.t1	12.8959	13.2311	15.5589	14.6743	35.9105	13.3636	12.8638	15.5545	11.294	10.7437	25.0742	10.2516	19.9349	18.1059	15.3314
jg1136.t1	0	0	0	0	0	0	0	0	0	0	0	0	0	0	0
jg11360.t1	1.34817	1.6696	0.769975	2.5096	2.0492	3.39974	1.20024	1.45567	1.96704	1.29061	1.28473	0.932402	2.53805	1.85407	2.75765
jg11361.t1	2.54276	2.7723	2.29914	2.6406	1.98074	3.24087	3.02076	4.58646	3.82105	2.34832	5.19474	3.16853	7.05861	4.44178	4.53132
jg11362.t1	0.248935	0.112528	0.348225	1.10187	1.70876	0.716574	0.319236	0.54427	0.468226	0.522408	1.37108	0.541078	0	0.548955	0.818052
jg11363.t1	0	0	0	0	0	0	0	0	0	0	0	0	0	0	0
jg11363.t2	0	0	0	0	0	0	0	0	0	0	0	0	0	0	0
jg11364.t1	4.218	5.00979	3.67543	4.18392	5.29164	5.18308	2.7018	4.21953	3.75693	5.20169	6.57115	4.43986	1.04099	3.74849	2.77428
jg11365.t1	5.88363	6.5857	5.16185	9.41743	11.6142	8.3055	8.24535	10.3583	6.60748	13.0712	11.9387	16.3683	10.3781	9.30293	10.473
jg11366.t1	4.57225	5.74759	4.06235	6.21398	11.0481	4.38799	3.4824	4.13605	4.5394	9.11795	5.40477	7.6521	1.91409	3.98741	2.85102
jg11366.t2	0.277806	1.10878	0.320583	1.12937	0.981516	0.301123	0.208413	0.067773	0.175842	1.25604	0.596392	0.715593	0.144319	0.52205	0.038715
jg11367.t1	64.7434	65.3831	70.1699	45.3751	65.8974	57.268	51.6132	49.3495	41.0543	49.1835	52.017	49.3574	28.2947	44.7844	49.503
jg11368.t1	45.7218	43.6526	40.1592	69.0828	69.4492	68.6349	57.6416	63.967	55.3198	76.166	63.3272	75.0056	53.3348	55.506	57.6806
jg11369.t1	4.66996	3.18435	3.39156	7.53484	8.59772	7.47244	4.8868	6.58565	6.36882	5.84388	5.86213	6.00176	4.79105	5.66932	9.15863
jg1137.t1	0	0	0	0	0	0	0	0	0	0	0	0	0	0	0
jg11370.t1	82.2033	75.6805	79.7445	50.7658	51.2876	48.1197	44.4397	45.8814	46.0958	47.9915	40.0758	52.1521	39.1333	37.0686	34.2856
jg11371.t1	1644.59	1669.88	2098.47	430.333	544.647	1211.62	544.106	766.951	323.208	552.056	354.169	606.727	346.707	641.479	265.398
jg11372.t1	265.2	242.232	327.566	32.6177	51.1106	96.4077	46.1962	55.7398	27.0429	32.9043	23.7425	38.9851	9.15383	24.8614	17.5065
jg11373.t1	1063.28	894.012	919.189	8.18114	9.32962	6.5159	28.8714	57.5572	7.36497	10.3657	7.15298	26.7615	37.9906	69.0408	12.7187
jg11374.t1	38.5327	39.572	42.1179	10.4665	10.1543	13.4218	39.8665	28.3452	33.7537	15.0858	14.323	14.147	10.4585	21.0816	16.5263
jg11375.t1	115.632	103.313	120.9	111.663	87.6303	78.1647	116.115	90.8251	94.6257	107.263	80.5033	116.385	33.8434	96.4731	53.9722
jg11376.t1	32.3211	27.8786	26.3949	24.2022	59.2183	24.3765	16.7768	19.3955	21.3791	15.9398	27.914	13.8945	31.8621	16.568	16.1805
jg11377.t1	0.02365	0.202941	0.334039	0.160168	0.064276	0.027858	0.019981	0.117843	0.145581	0.139303	0.023196	0.011415	1.55428	0.022208	0
jg11377.t2	8.96637	6.11451	7.5782	1.59107	0.928743	1.12321	2.38205	1.79011	0.365524	1.41196	0.703813	0.53384	0.801587	3.90342	1.03117
jg11378.t1	63.7456	60.8358	68.0175	80.8085	59.8749	63.2488	81.2421	66.7319	79.1994	93.8793	56.6502	85.869	62.9758	69.2731	62.9207
jg11379.t1	2.27746	2.60687	2.77758	5.73994	5.44284	5.96202	5.97568	6.24125	5.0153	9.6463	6.1534	8.69849	4.19858	3.89233	5.47782
jg1138.t1	0	0	0	0	0	0	0	0	0	0	0	0	0	0	0
jg11380.t1	0.136073	0.43155	0.171155	0.176052	0.47684	0.548259	0.086884	0.166928	0.370817	0.395017	0.536588	0.548835	0	0.923764	0.997062
jg11381.t1	0.735988	0.436518	0.767658	0.862764	0.768163	0.202749	0.227035	0.777116	0.708676	0.59361	1.06289	0.203682	0.591824	0.414158	0.233386
jg11382.t1	47.6818	41.8595	47.2644	79.5655	84.4469	89.8734	56.3528	41.5843	68.3031	74.0374	42.4975	62.9577	14.8031	42.8743	37.2876
jg11383.t1	69.2454	80.0858	86.0064	110.408	185.249	94.0659	72.9605	85.4701	137.921	36.4611	33.6537	18.9473	24.3594	90.2593	133.619
jg11384.t1	791.485	736.819	722.49	60.6404	27.0728	51.7616	201.59	393.13	120.4	94.5634	80.6307	72.7352	38.1207	261.108	74.3369
jg11384.t2	2.06962	1.74387	0.226247	0.024417	0	0.023648	1.10272	0.067561	0	0	0	0	32.5946	0.056395	0
jg11385.t1	31.3048	26.7853	26.9983	23.6539	24.1754	27.0475	23.4803	29.6173	29.3807	35.8612	42.1664	37.2648	20.0587	27.2639	26.952
jg11386.t1	1.35147	0.637733	0.582617	4.55201	4.79696	1.85743	2.32285	3.56315	1.0953	2.50759	5.61912	2.80547	14.0413	2.7578	5.34367
jg11387.t1	8.28967	9.44882	7.54678	6.85686	8.23884	6.84806	6.86819	7.35455	5.97572	4.77685	6.20058	8.30424	9.22	7.46414	5.26507
jg11388.t1	4.85291	4.91315	5.10009	8.0451	9.95545	6.16355	6.79703	11.7008	6.39882	6.97683	7.82502	5.67996	8.49373	7.71979	9.58225
jg11389.t1	11.3076	11.9028	12.4405	9.5259	13.2762	8.26903	8.91088	9.34319	11.2257	17.6351	14.4276	20.4217	1.57397	12.2771	10.0068
jg1139.t1	0	0	0	0	0	0	0	0	0	0	0	0	0	0	0
jg1139.t2	0	0	0	0	0	0	0	0	0	0	0	0	0	0	0
jg11390.t1	29.3771	27.1987	25.9172	24.0372	27.5609	27.3735	16.1828	27.901	30.6548	25.1169	35.9457	30.8674	19.1339	23.5766	33.6716
jg11391.t1	4.34887	3.71738	3.76113	24.0002	19.6213	27.6066	17.9686	27.0808	27.9086	20.7645	31.0063	20.1059	21.0405	22.3639	29.4525
jg11392.t1	0.481563	0	0.958025	2.61845	3.23148	3.93985	2.04188	4.16823	3.38711	4.81714	4.3385	4.88003	4.12686	3.27619	3.91193
jg11393.t1	4.70984	4.26796	6.85317	7.66836	14.3597	7.78997	10.6104	9.49611	6.95455	23.8834	9.72371	31.5694	1.38798	9.01988	6.96113
jg11394.t1	4.65837	3.3584	3.78198	4.16059	10.0074	4.07238	58.0026	17.8343	9.52633	7.23307	9.864	4.99425	17.4244	11.7255	35.2968
jg11394.t2	33.776	36.9165	43.8998	59.1198	86.3828	54.8903	23.2617	68.2676	71.1119	89.8592	86.8031	94.3984	27.58	88.5369	26.5595
jg11395.t1	52.1179	50.6631	43.6464	87.9169	104.597	104.72	118.613	135.531	104.181	78.8281	166.401	78.9694	186.956	139.85	177.741
jg11396.t1	2.82611	2.70197	2.56543	4.10713	7.84285	7.14146	4.74476	6.44137	4.04316	4.45312	6.31034	5.83053	2.06988	5.5952	4.8803
jg11397.t1	0.686458	0.946548	0.860261	1.57072	1.25306	1.7504	0.717259	1.76854	1.28895	2.32219	2.16	2.31391	0.507222	1.57489	1.58404
jg11398.t1	0.326096	0.105958	0.336579	1.70548	3.4544	2.83508	1.12849	3.19007	1.12229	3.58607	4.69518	2.67026	0.412219	2.06765	2.53501
jg11399.t1	0.833055	0.696383	0.645622	3.39227	3.05992	7.03956	1.78965	3.5443	3.66215	0	8.44605	1.43078	6.83513	2.58354	5.39094
jg114.t1	0	0	0	0	0	0	0	0	0	0	0	0	0	0	0
jg1140.t1	84.5878	86.295	76.4189	11.6575	13.6723	18.9984	9.01486	19.1001	12.2416	7.13888	15.8392	7.20264	23.7955	13.3997	19.4165
jg11400.t1	0.212857	0.422535	0.105273	0.137677	0.451703	0.531118	0.068487	0.121899	0.131887	0	0.07777	0.269939	0	0.365464	0.557869
jg11401.t1	1.38832	1.41307	0.646304	1.32905	0.970172	1.77327	0.860603	1.09165	1.62386	0.673999	2.52837	1.00591	2.08659	1.35306	3.39995
jg11402.t1	4.84828	5.13393	6.40058	4.45883	3.73981	3.21294	7.77696	2.83997	2.71374	12.2837	2.28114	12.2127	0	3.15385	0.655714
jg11403.t1	6.91752	5.22549	8.56816	8.51584	5.5792	5.41944	12.1973	4.78215	3.54229	9.1072	5.14656	12.5319	0	5.65406	2.79439
jg11404.t1	10.1208	11.3455	17.0918	2.61825	6.79974	58.5773	0	5.08087	9.90277	95.9271	2.74553	96.7361	0	2.59738	1.75278
jg11404.t2	42.8978	34.4834	37.5871	51.5503	63.4394	26.2844	61.0504	48.8329	41.3648	23.4932	60.8562	19.1167	22.1497	49.0201	40.8625
jg11404.t3	0.455644	2.31513	1.63158	0.237608	0.047901	4.71922	2.24116	0.330462	0.94188	3.24728	0.092477	7.21013	0.327373	0.147389	0.235338
jg11405.t1	38.4011	33.4741	36.4236	36.4982	31.3703	36.5213	22.0383	24.2428	20.1682	16.6062	24.5145	23.1005	32.9786	23.2656	23.7123
jg11406.t1	54.2317	50.8965	57.8482	84.0855	77.55	78.4393	80.7583	80.6548	85.6639	78.4859	70.5368	82.8557	84.3049	80.1669	63.2143
jg11407.t1	30.6572	29.9115	30.6909	32.6013	24.9384	30.4929	26.4546	24.152	29.1995	23.1695	25.7075	20.2379	31.0762	25.2414	28.8644
jg11408.t1	25.0713	22.3821	33.3275	39.95	44.1781	34.9898	35.8501	23.1183	31.8739	53.8857	26.1017	59.9069	3.46136	37.3773	17.9717
jg11409.t1	13.3518	13.962	14.1296	6.58214	5.73324	5.68565	8.95466	6.89374	6.32805	4.47468	3.81435	5.07887	1.41513	5.15926	4.20062
jg11409.t2	0.221435	0.355708	0	0.212121	0.223313	0.458758	0.372044	0.635481	1.09794	0.215721	2.17523	0.143985	0.390004	0.537096	1.14691
jg1141.t1	0.110999	0.032979	0.03548	0.138782	0.032719	0.154357	0.099772	0.049669	0.051412	0.022153	0	0.013726	0.257888	0.038518	0.107045
jg1141.t2	14.1854	11.3554	13.8228	18.7729	15.1739	14.9699	14.2845	12.749	14.5213	16.5539	10.2451	17.0296	12.6019	12.8434	12.0443
jg11410.t1	19.2296	18.2667	20.797	25.6765	28.1005	27.4958	25.7982	17.5689	18.5815	43.6464	17.6798	39.8933	1.01034	20.0484	12.8145
jg11411.t1	16.2576	13.1275	14.2057	27.3315	25.1296	21.4763	24.5447	25.036	23.7775	30.2978	21.5041	25.5137	17.9437	22.3791	20.9746
jg11412.t1	1.98113	3.16233	0	0	0.033207	0.353608	1.11145	0	0	0	0	0.026245	0	0	0.053101
jg11412.t2	0	7.73573	0.069897	0	0	0	6.22429	0	2.17732	0	0	0	0	0	0
jg11412.t3	0	0	4.30491	0.934076	0.883634	1.03628	0	1.04153	0.965245	0.920377	1.6972	0.479493	2.76947	1.36775	0.895836
jg11412.t4	5.53858	0	0	0	0	0	0	5.1067	0	0.386371	0	0	0	9.05263	3.74142
jg11413.t1	0.829641	0.99744	0.520301	2.42707	3.59751	2.92204	1.74717	2.81003	2.31861	3.42357	4.10211	3.4265	2.59141	2.7928	3.5329
jg11414.t1	0.176219	0.16324	0.367637	0.413539	1.10017	0.564926	0	0.756006	0.301583	0.645362	1.04624	0.615295	0	0.624467	0.394303
jg11415.t1	33.8037	33.3367	33.7597	48.8574	52.8035	47.9205	33.6544	45.8176	45.0647	41.2001	54.1149	35.7343	49.5707	42.3269	53.6457
jg11416.t1	325.812	413.213	444.25	270.466	299.825	277.126	309.73	357.829	262.252	294.639	249.235	265.663	174.333	334.206	215.306
jg11417.t1	4.18365	4.91404	4.27241	5.25903	6.22417	4.7706	5.39241	4.66656	4.51424	8.62921	6.54997	8.53854	3.13783	5.64577	5.50701
jg11418.t1	0.867783	0.653872	0.8851	1.52831	3.18303	3.25619	0.493989	2.44042	3.75072	1.39406	5.36841	1.50961	0.190451	2.92996	4.23906
jg11418.t2	0	0.179591	0	0	0.099956	0.307893	2.57812	0	0.281349	0.187672	0.456647	0.266111	0.52945	0	0.617561
jg11418.t3	0	0	0	0	0	0	0	0	0	0	0	0	0	0	0
jg11418.t4	0	0.151352	0.005005	0.489434	0.018654	0.393452	0	0	0	0.191615	0	0	2.78359	0	0
jg11419.t1	3.54891	3.47852	2.89093	4.59235	4.70259	4.9785	2.75388	2.63682	2.16425	2.19034	5.88468	3.56045	3.73468	4.13036	7.24613
jg1142.t1	0.740966	1.18405	1.05279	1.08742	0.996674	0.887115	0.265594	1.25202	0.900381	0	1.51785	0.778004	0	0	2.63331
jg11420.t1	0.442998	0.471296	0.362208	0.184419	0.234426	0.189262	0	0.235683	0.106949	0	0.328614	0	0	0.145127	0
jg11421.t1	1.86641	1.81572	2.12144	21.1768	18.922	28.6153	7.58027	12.0134	9.31168	18.7725	12.3761	24.9562	55.5971	27.6826	76.4838
jg11422.t1	2.15563	1.76311	1.89405	9.82015	11.4953	16.1102	7.09217	6.93952	9.37288	19.3942	9.97447	25.8428	6.56285	21.4146	38.8748
jg11423.t1	1.10295	3.83887	5.15746	2.52864	14.5631	8.32182	7.2591	3.72001	4.26962	8.41908	8.9549	8.85016	0	4.08824	3.94509
jg11424.t1	0.851704	0.956088	0.438738	1.69847	2.85782	2.1244	0.662341	1.43281	1.65845	2.344	4.94636	1.58997	0.036423	2.11714	2.00732
jg11424.t2	5.80367	6.4637	7.65727	22.7324	34.5966	24.2331	17.3325	15.6187	22.5546	32.5788	34.5007	29.084	6.6417	24.2073	22.9684
jg11425.t1	26.2645	32.4109	30.2861	55.0219	78.4197	63.3621	47.052	60.1405	42.7689	68.2692	88.062	62.4944	159.649	62.2628	97.6516
jg11426.t1	5.41066	4.91473	6.8465	10.9134	10.5511	10.7204	12.7827	13.3864	21.3111	27.8193	22.6124	22.4967	5.22079	15.2939	13.3019
jg11427.t1	9.7557	10.5073	12.2426	32.4915	35.7798	47.9845	31.8886	33.771	55.2236	43.8303	61.8064	46.9312	44.5983	45.8169	56.9409
jg11428.t1	23.882	24.3135	15.2162	47.8563	79.8082	172.101	73.5771	69.7049	169.529	93.2075	131.179	63.0334	74.776	85.8108	226.788
jg11429.t1	7.72306	9.48426	11.0311	13.6767	32.825	37.7394	12.4972	10.3864	46.4966	69.3224	41.1532	45.1446	0.52841	17.3343	22.0702
jg11429.t2	0	0	0	0	0	0	0	0	0	0	0	0.225615	0	0	0
jg1143.t1	54.8311	60.4327	73.7371	51.6622	72.614	70.386	53.6587	37.9208	60.0936	15.6297	26.4894	30.5033	40.8694	43.0687	42.3432
jg11430.t1	1.89351	1.37373	1.71112	2.88657	4.08259	4.45462	1.80175	1.96776	2.98086	2.19734	2.49545	0.594924	3.42762	5.79058	5.97351
jg11431.t1	3.56159	2.85731	1.70414	2.55159	6.6139	6.60985	4.20064	1.63552	4.65322	3.79115	4.09382	2.57502	4.01066	4.72853	6.1028
jg11432.t1	7.56869	7.5448	7.06168	10.795	10.7388	8.11132	7.05993	8.97016	8.74804	12.7973	10.2168	10.8824	11.0491	10.0426	9.86227
jg11433.t1	0	0	0	0.961509	0	0	0	0.197171	0.697172	0	0	0	0.62823	0	0
jg11433.t2	0	0.587374	1.68149	0.556871	0.371813	0.671159	0.330792	0	0	1.39921	0	1.40243	0	0.212606	0.19738
jg11434.t1	0	0.401821	0.142887	1.19685	1.55005	2.65855	0.950227	0.644347	1.27914	0.490264	2.14715	1.30028	0	1.36104	3.04673
jg11435.t1	0	0.565367	0	0	0.711783	0.4971	0	0.607037	0	0.000826	0.082079	0	0	0	1.10472
jg11435.t2	0	0	0	0	0.01832	0	0	0	0	0	0.884283	0	0	0	0
jg11435.t3	1.12706	0	0.43723	0.428339	0.041011	0	0.338956	0	0.570331	0.3577	0.423779	1.1738	1.92879	0.675977	0
jg11436.t1	1.80472	1.61035	1.25248	2.70887	5.16437	2.04845	2.38403	3.0132	1.91607	4.41743	3.30657	3.99782	1.13672	2.59432	2.88222
jg11437.t1	548.56	563.943	522.384	10.6335	7.54401	28.0831	46.0729	134.871	12.3206	5.30739	12.8479	8.78766	17.2784	73.801	19.6339
jg11438.t1	0	0	0	0.047632	0.108796	0.020662	0	0	0.0891	0.956805	0.495545	0.565938	6.85548	0.027843	0.360884
jg11438.t2	1.45938	2.70641	1.36519	4.13334	1.28766	0.181616	6.57971	2.08561	1.15857	0.949403	1.3195	8.70362	6.3181	5.31822	7.56248
jg11438.t3	0	0	0	0.114172	2.74656	3.81621	0	1.79611	1.70433	0	4.95472	0	0	2.98502	0
jg11439.t1	5.43309	5.35806	4.16861	5.46373	11.4642	8.49141	4.01553	6.34627	2.97499	7.87979	6.27151	8.07376	1.42253	5.23593	5.27463
jg1144.t1	0	0	0	0	0	0	0	0	0	0	0	0	0	0	0
jg1144.t2	5.02956	3.94542	3.34981	6.12934	8.64343	11.113	4.78623	6.20427	4.96256	5.7564	12.8483	6.82783	20.9373	8.25578	7.63379
jg11440.t1	0	0	0	0	0.196906	0.24906	0.073847	0	0	0	0.062265	0.040091	0	0.205382	0.127442
jg11440.t2	0	0	0	0.203502	0.014753	0	0	0	0.002585	0	0.003769	0.007583	0	0	0
jg11440.t3	0.725519	0	0.313302	1.45559	2.6497	1.58368	0.502222	1.34055	1.14825	1.44175	2.004	1.4636	1.7686	1.68928	2.98839
jg11441.t1	2.23979	4.43365	2.79008	8.03299	13.5287	10.6892	8.8143	10.3207	8.58484	8.63881	10.4195	10.5557	9.93628	9.74729	9.86034
jg11442.t1	50.2926	50.075	42.0014	73.8662	83.1363	80.3208	52.1699	67.3182	59.0263	46.3648	60.2286	42.5534	82.4873	55.5958	62.2937
jg11443.t1	66.0001	57.8344	49.9997	66.0886	109.688	86.3429	54.0757	79.3303	67.4116	43.2235	90.9513	37.2978	69.3776	76.7021	114.565
jg11444.t1	12.5986	11.0848	10.7477	14.0884	12.4928	8.62433	18.0252	12.6883	10.5013	10.8816	10.6462	8.48051	13.3077	11.7214	12.1096
jg11445.t1	1.64606	2.47407	1.32749	5.13561	5.10064	4.68914	3.15514	5.20007	3.65542	4.40109	7.23158	4.61495	6.22027	4.18899	3.94375
jg11446.t1	30.2059	26.9618	29.2082	74.7628	74.0613	30.6249	66.4095	29.6908	20.3816	89.463	76.8095	140.517	6.39914	44.4312	42.5793
jg11447.t1	1.09569	1.22225	0.495342	0.163941	0.830094	0	0	0.082706	0	0.354215	0	0.057	0	0	0
jg11448.t1	1.71706	2.25958	1.60386	1.33499	1.03899	0.894063	0.879071	1.24167	0.438936	0.19188	2.07749	0.714267	3.55841	0.588157	1.44267
jg11449.t1	238.451	225.777	244.884	382.379	331.332	362.361	390.948	364.375	406.073	382.787	339.637	363.498	199.246	327.507	335.565
jg1145.t1	11.1762	3.48853	6.66852	848.75	927.617	172.904	112.259	78.2069	297.883	84.4706	60.8738	60.0367	109.451	58.5581	51.926
jg11450.t1	12.1336	18.4278	11.281	21.6632	29.0967	26.6827	27.342	22.3445	20.6382	45.1289	30.9011	30.7823	24.9208	27.5586	31.9528
jg11450.t2	10.0286	7.86374	6.76004	17.0964	11.7003	18.0345	11.4341	13.9011	10.7268	0	14.5868	9.06402	2.30532	10.4448	9.07871
jg11451.t1	2.13925	1.24695	1.94126	8.59784	6.94463	9.33064	3.61798	4.93942	6.07781	5.00033	3.23416	3.77427	4.9097	3.52449	5.01401
jg11452.t1	1.37372	1.30956	0.36427	1.85375	2.88957	2.6132	1.66631	1.70164	3.92486	1.33241	2.29904	0.78023	2.79156	2.51434	4.14669
jg11453.t1	9.35415	12.2372	9.60254	12.8164	8.96119	13.6422	29.6095	21.0439	28.8583	11.3729	14.0756	8.53833	0	15.3653	23.8503
jg11454.t1	24.1959	24.5973	25.8001	23.3641	22.6905	27.9458	63.7081	46.3913	55.4418	37.7889	33.2912	32.9754	17.0513	30.7243	38.7673
jg11454.t2	0	0	0	0	0	0	3.82994	0	0	3.00085	0	0	0.464035	0	0
jg11455.t1	0.630684	0.88308	0.143927	0.95674	1.89533	0.816353	1.52842	1.23161	0.122982	1.97847	1.65888	2.21454	0	1.25089	0.754585
jg11456.t1	0.182564	0.373559	0.385002	0.249859	1.01696	0.326544	0.746646	0.628324	0	1.77641	0.133685	1.10332	0	1.49448	0.786989
jg11457.t1	14.6123	12.0654	16.0134	22.2218	33.5052	23.7564	15.5545	17.9173	18.3572	22.1501	17.2012	23.2044	18.195	16.2383	18.5144
jg11458.t1	56.389	63.2714	54.8175	133.591	135.744	167.984	87.6071	130.544	105.634	127.094	198.361	112.891	268.919	123.166	170.072
jg11459.t1	1e-06	0	0	0	0	0	0	0	0	0	0	0	0	0	0
jg11459.t2	13.6364	11.6245	13.449	9.1489	9.16136	7.82384	8.94456	11.9891	8.24677	13.6976	13.2208	12.0475	4.95934	10.8898	8.3419
jg11459.t3	0	2.50778	0	0	0	0	0	0	0	0	0	0	0	0	0
jg1146.t1	1.48576	1.26054	0.625075	3.56484	11.4371	0.337077	23.6338	6.06093	9.95758	41.3597	33.6969	18.7373	8.57238	11.2031	16.6573
jg1146.t2	0	0	0	0	0	2.42591	0	0	0	0	0	0.22718	0	0	0.745427
jg11460.t1	14.4716	15.9213	18.583	24.3693	24.2382	24.0365	25.4014	27.1926	26.6458	30.6203	30.9508	26.9188	30.1385	30.0234	22.5799
jg11461.t1	112.616	131.751	107.935	59.9165	82.2944	55.0989	234.276	269.659	139.25	94.6457	175.98	49.5143	314.23	204.12	242.869
jg11462.t1	1986.61	2220.5	2224.08	1219.4	1853.42	1686.89	1127.64	1399.39	1255.11	1167.64	1293.28	1102.15	2041.29	1272.61	1378.02
jg11463.t1	170.122	188.74	216.261	97.5884	187.677	154.977	65.6319	78.6443	71.3143	102.747	87.0876	109.459	38.7736	99.9345	93.285
jg11464.t1	50.4555	32.8649	48.0633	55.3069	31.8743	100.707	157.546	88.4474	370.687	34.7774	25.199	35.9126	51.6351	34.5154	42.2931
jg11465.t1	1.31049	1.21241	1.44663	2.42417	6.39678	3.72082	3.34296	4.98585	3.89722	5.69657	6.06021	5.43772	1.34488	2.99177	5.49066
jg11466.t1	1.93925	2.37234	1.87354	4.60995	4.97461	4.34726	4.12097	5.4391	2.95792	2.88688	3.55408	2.41672	18.4462	4.69132	6.57396
jg11467.t1	20.4208	17.8585	17.5816	43.9708	75.0744	43.2908	28.5379	40.4354	27.0622	51.2719	35.5598	54.9305	56.668	38.5349	37.5664
jg11468.t1	0.609987	0	0.079947	0.168516	0	0	0.937245	0	0.088833	0	0	1.08377	0	0.381276	0
jg11468.t2	0	0.45883	1.37817	0.486662	1.78934	1.13916	0	1.49081	0.493433	0.647878	0	1.04326	0	0.640081	0.259983
jg11469.t1	2.92343	3.13118	4.0083	11.7475	29.7301	29.5041	11.1122	13.3359	12.8725	4.36864	6.07881	4.6219	4.34699	4.97813	10.2373
jg1147.t1	5.81567	6.15115	7.11427	7.21003	7.68363	4.37092	9.62808	7.59471	6.71458	12.2	9.60113	14.3685	5.94894	11.7696	7.6395
jg11470.t1	4.63777	2.929	2.78716	15.9391	15.5016	12.3254	9.49722	11.1632	10.8807	13.8396	14.4434	14.0142	6.14816	9.35982	15.0592
jg11471.t1	4.02521	3.08456	6.09482	7.3926	8.19502	5.27299	4.68798	6.64751	5.6257	11.64	9.34499	10.5923	0	4.64292	2.01766
jg11472.t1	1.31169	1.56378	4.06752	13.407	18.6129	16.7963	9.06473	12.7176	10.8213	18.1323	16.2778	18.2743	1.52194	16.9032	10.6236
jg11473.t1	88.9596	51.1072	105.816	131.944	127.195	67.717	87.388	253.271	65.1518	111.987	218.73	123.893	308.218	116.593	104.968
jg11474.t1	2.23152	1.0028	1.16635	1.54177	2.59474	2.08096	1.76617	4.21037	2.36029	3.2247	5.07862	3.03954	2.55879	0	5.54646
jg11475.t1	2.97149	4.55105	4.39586	4.98057	8.82331	14.423	1.67768	2.7329	1.20029	2.84698	3.0256	4.62156	0.252385	2.26917	0.971514
jg11476.t1	4.68948	8.35309	6.27328	7.61659	15.1654	24.194	4.64457	7.25874	5.13618	7.6129	10.0862	9.9214	1.00837	7.95328	3.70398
jg11477.t1	0	0	0	0	0	0	0	0	0	0	0	0	0	0	0
jg11477.t2	9.3313	9.42428	8.25255	12.4043	15.283	12.7621	9.90621	14.828	10.0192	14.4739	22.917	15.3717	7.63312	16.9972	18.0926
jg11478.t1	5.31979	5.37919	3.75294	14.8961	14.0212	11.3231	23.6063	19.5567	12.5918	22.577	39.2619	14.7046	14.8867	17.9124	21.6575
jg11479.t1	0.637026	0.083168	0.059335	0.86484	0.012527	0.390613	0.028781	0.093967	12.3473	0.757275	0.313202	0.744203	0.179221	0.214021	0
jg11479.t2	12.7506	10.0269	8.82731	12.9714	12.1781	15.3765	11.4284	16.6722	0	10.714	19.5601	8.43097	23.9497	18.4215	18.3186
jg1148.t1	120.768	106.542	120.646	197.769	219.949	179.61	160.719	179.539	158.876	284.256	281.755	230.149	325.064	159.293	194.989
jg11480.t1	161.566	176.107	203.682	44.0853	47.0655	61.4224	60.3718	64.8797	92.6434	57.3811	53.0494	80.2257	43.6284	67.0784	56.317
jg11481.t1	3.66439	3.76702	3.93129	2.70531	2.90636	3.56359	4.33983	4.05266	3.47873	4.49866	3.67847	3.82984	6.43935	4.53679	5.85665
jg11482.t1	4.53853	7.55616	7.14248	7.61208	6.25934	6.36144	5.69217	5.27564	3.25265	6.41352	4.48942	6.60623	7.42452	4.6623	4.44167
jg11483.t1	1.17033	1.74998	1.42368	4.17263	5.50357	6.1882	2.2526	3.25983	2.79987	4.78495	15.1273	6.22158	16.3794	5.67001	10.7676
jg11484.t1	6.60474	6.87854	6.37708	16.8847	20.8705	21.5205	13.3913	16.8226	15.046	19.7873	20.8238	21.1863	29.2897	17.1217	23.9936
jg11485.t1	36.3623	41.4224	35.732	40.1417	38.4847	40.1659	34.4718	34.9594	28.0552	30.7476	33.0454	30.3629	37.9286	32.2462	43.8414
jg11486.t1	31.273	38.712	31.3012	30.7719	23.6219	39.301	29.0576	38.3295	36.2659	29.3398	38.8094	28.7396	32.6648	37.8823	47.4218
jg11487.t1	2.78502	2.99646	3.00223	1.46627	1.36423	2.01451	1.81443	3.00879	2.4304	2.37976	1.72071	1.7392	1.14507	2.04631	1.90341
jg11488.t1	27.655	30.0612	27.2468	21.2794	19.3064	20.797	19.81	21.9789	0.937302	19.0947	16.4889	17.6771	20.4387	18.3191	15.9804
jg11488.t2	0.112625	0	0	0	0.023205	0	0.025387	0	18.228	0	0	0	0.318215	0	0
jg11489.t1	0.760553	0.313927	0.640929	2.05666	2.85211	3.52222	0.975369	2.45132	0.860959	1.38754	3.1227	2.02297	1.40467	0.863672	2.492
jg11489.t2	0	0	0	0	0	0	0	0	0	0	0	0	0	0	0
jg1149.t1	12.9309	12.0774	10.5332	20.2531	14.9679	14.9707	17.4243	15.0476	14.4857	37.1502	15.2486	32.1569	11.4165	12.7444	13.7746
jg11490.t1	0.310044	0.2944	0.452838	0.999632	1.4331	1.20776	0.25343	2.35028	0	0.42943	2.15864	1.74599	0	0.658141	0.958888
jg11490.t2	0	0.451157	0	0.007268	0.066742	0.008619	0	0.040063	0	0	0.032385	0.030429	0	0.028688	0
jg11491.t1	9.23798	7.76343	8.02238	11.128	18.3634	13.3058	5.90411	10.8177	6.48444	14.1903	17.1839	13.2409	7.37973	13.6281	10.9878
jg11492.t1	24.2682	26.0408	23.7399	67.9998	49.2399	92.7279	41.3585	43.2619	58.5688	57.4384	58.3936	51.9828	42.2088	43.9866	56.7053
jg11493.t1	15.8702	16.045	17.9952	32.1532	20.2792	28.5037	21.8656	26.8664	20.9312	35.1376	32.1465	36.4561	20.3627	22.5944	24.9849
jg11494.t1	21.3247	16.1034	17.0344	32.7207	23.2954	29.6447	10.5886	9.98592	17.1018	11.9909	10.6401	12.0398	8.25411	10.6067	8.7643
jg11495.t1	164.566	166.668	146.992	48.3225	40.5444	38.6121	44.7158	45.1765	35.7622	50.0241	36.1121	51.7	34.8349	41.334	32.2865
jg11496.t1	744.436	662.094	726.354	249.226	361.006	228.672	300.943	321.795	245.249	199.363	208.362	198.561	477.435	238.728	168.835
jg11496.t2	0	0	0	6.42173	0	6.79525	0	0	7.79358	0	0	0	0	0	5.86248
jg11496.t3	20.7991	21.6178	20.9659	0	8.25975	0	0	9.38539	0	0	7.01748	0	0	0	0
jg11496.t4	132.089	123.961	137.869	55.4348	8.11837	46.7814	9.37393	6.50889	49.5312	5.71321	23.2323	5.76264	22.7267	6.31813	32.3129
jg11497.t1	1.46757	1.29335	1.62561	0.70197	1.62983	2.5465	0.332295	0.349718	0.493171	0.541857	1.97123	0.444539	0	1.70636	1.40811
jg11498.t1	0	0.065074	0.14934	0	0.114118	0	0	0.17703	0	0	0	0	0	0.397412	0
jg11498.t2	0.959428	0.632025	0.754185	0.419247	1.77503	1.00947	0.367216	0.452821	0.536286	0.494416	0.664081	0.28843	1.4173	0.337742	0.379943
jg11499.t1	13.4174	10.9852	19.1739	19.1318	28.0813	26.417	12.998	16.2045	18.3171	22.2968	16.8818	18.3851	2.72831	12.6694	10.4978
jg115.t1	0	0	0	0	0	0	0	0	0	0	0	0	0	0	0
jg1150.t1	6.76965	7.1952	5.40724	8.37303	10.3302	37.6993	5.06178	7.36717	4.89463	6.60323	15.8606	6.4646	13.2529	6.46158	10.0826
jg11500.t1	0.554643	0.383083	0.459046	1.51565	0.653878	1.69862	0.326903	1.48373	1.11431	0.224768	2.43775	0.494939	0	1.70098	1.16235
jg11501.t1	6.27259	5.49751	5.82531	5.0209	5.39373	4.23042	4.64439	3.94243	3.23387	9.91714	3.67985	10.2624	0.944485	3.76593	2.52489
jg11502.t1	15.2123	14.3747	14.4302	21.2059	17.3597	20.8223	16.828	18.2677	17.284	24.5146	19.0009	24.5814	17.7495	18.1041	15.9547
jg11503.t1	6.74647	6.08763	6.63186	39.7215	43.3281	51.2786	32.8659	18.9508	49.0066	37.4125	25.3531	33.8752	9.57244	23.479	22.967
jg11504.t1	3.27226	5.84514	4.25002	13.4012	16.4754	15.2008	16.3026	20.7999	13.472	17.2904	20.2145	13.4317	26.6437	12.1254	13.6886
jg11505.t1	82.0738	63.1324	68.2205	299.227	385.802	314.551	189.709	235.939	209.255	307.535	297.852	299.111	177.083	211.193	257.031
jg11506.t1	0.184427	0.954835	0.67496	0.332728	0.553883	0.31438	0.194883	0.085651	0.819404	1.07268	0.646066	0.646361	0	0.456814	0.073894
jg11507.t1	2.17184	1.5381	1.74164	5.48459	7.27585	8.22723	2.1029	3.12403	3.78774	4.60667	9.44302	5.27551	2.93942	4.44288	3.92693
jg11508.t1	21.4879	28.7704	26.3038	28.3873	23.2328	26.328	50.552	31.7163	23.0409	39.4366	32.0271	26.5247	62.8835	31.7781	42.6785
jg11509.t1	73.8488	73.4322	65.6129	97.9701	140.574	149.763	103.549	104.642	91.4153	125.603	134.552	111.968	73.359	111.147	98.9268
jg1151.t1	105.79	107.427	112.544	72.0948	82.423	105.702	89.0322	98.4384	80.7221	87.2287	92.8952	70.8934	21.7959	116.022	90.1437
jg11510.t1	0	2.34558	0	0	0	5.08398	0	0	0	2.37648	0	0.821744	0.423696	0	0
jg11510.t2	8.45366	5.91063	7.41751	12.1504	16.2417	10.4857	9.71522	12.0494	10.449	11.9327	15.1902	15.1129	4.11564	10.623	7.54411
jg11511.t1	1.31407	1.2522	0.725201	2.42787	2.42818	4.52977	1.91218	3.09781	2.93813	1.73094	3.77353	1.55959	5.97323	3.11445	3.08486
[truncated: 18,861 more rows]
