# Supplementary material for: Decoding and reprogramming of the biosynthetic networks of mushroom-derived bioactive type II ganoderic acids in yeast
Source: Cell Discov. 2025 Jul 8;11:61. doi: 10.1038/s41421-025-00812-1 (PMC12234687; doi:10.1038/s41421-025-00812-1)
Supplement: Supplementary file 3 — Supplementary Table S4 [file 41421_2025_812_MOESM3_ESM.xlsx]

## Sheet: Sheet1
Supplementary Table S4. Co-expression analysis of G. lucidum RNA samplesa
Gene ID	PCC-CYP5150L8	PCC-CYP512W2	PCC-Averageb	Annotation
jg1103.t1	1	0.97	0.985	P450_CYP5150L8
jg10873.t1	0.97	1	0.985	P450_CYP512W2
jg2304.t1	0.98	0.97	0.975	Major facilitator superfamily
jg3245.t1	0.96	0.99	0.975	P450_CYP512W6
jg9200.t1	0.97	0.97	0.97
jg1673.t1	0.96	0.97	0.965	Membrane bound O-acyl transferase
jg9054.t1	0.97	0.95	0.96	Epoxide hydrolase
jg10662.t1	0.95	0.96	0.955
jg15149.t1	0.97	0.92	0.945	Dehydrogenase
jg17066.t1	0.93	0.96	0.945	Short chain dehydrogenase
jg6607.t1	0.94	0.95	0.945
jg15224.t2	0.96	0.92	0.94
jg3103.t1	0.95	0.93	0.94
jg2655.t1	0.94	0.94	0.94	Glycoside hydrolase
jg8222.t1	0.93	0.95	0.94	Glutathione S-transferase
jg2178.t1	0.93	0.94	0.935
jg17412.t1	0.93	0.93	0.93
jg2177.t1	0.94	0.92	0.93	Hydrophobin
jg9920.t2	0.92	0.94	0.93	Isopentenyldiphosphate isomerase
jg2321.t1	0.95	0.9	0.925	Major facilitator superfamily
jg8837.t1	0.92	0.93	0.925	WD40
jg1110.t1	0.93	0.91	0.92	Hydrophobin
jg12441.t1	0.93	0.9	0.915	Chitinase
jg11464.t1	0.93	0.9	0.915	Epimerase
jg3260.t1	0.93	0.9	0.915	P450_CYP512V2
jg5106.t1	0.9	0.93	0.915	Acetyl-CoA acetyltransferase
jg7858.t1	0.9	0.91	0.905	P450_CYP5359A3
jg8593.t1	0.92	0.88	0.9
jg15909.t3	0.9	0.89	0.895
jg2251.t1	0.89	0.9	0.895
jg12544.t1	0.88	0.91	0.895
jg16465.t1	0.9	0.88	0.89	Farnesyl pyrophosphate synthase
jg5506.t1	0.86	0.92	0.89
jg7758.t1	0.89	0.88	0.885
jg15862.t1	0.88	0.88	0.88
jg12432.t1	0.86	0.9	0.88	Oxidoreductase
jg16377.t1	0.86	0.9	0.88
jg15380.t1	0.9	0.85	0.875
jg2321.t2	0.89	0.84	0.865	Major facilitator superfamily
jg15166.t2	0.87	0.84	0.855	Transcription factor
jg9557.t1	0.82	0.89	0.855	Carbonic anhydrase
jg8606.t2	0.88	0.82	0.85
jg12669.t1	0.87	0.83	0.85
jg2172.t1	0.87	0.83	0.85	Hydrophobin
jg17466.t1	0.87	0.83	0.85	Glycoside hydrolase
jg14392.t2	0.82	0.88	0.85
jg11479.t1	0.88	0.8	0.84
jg5122.t1	0.88	0.8	0.84	Glycoside hydrolase
jg9104.t1	0.87	0.81	0.84
jg12207.t2	0.87	0.81	0.84	Amino acid transporter
jg15861.t2	0.87	0.81	0.84
jg8705.t1	0.87	0.81	0.84
jg8794.t2	0.87	0.81	0.84
jg11488.t2	0.87	0.8	0.835
jg15224.t3	0.85	0.82	0.835
jg2450.t1	0.83	0.84	0.835
jg9242.t2	0.86	0.8	0.83
jg8221.t2	0.79	0.87	0.83
jg3959.t1	0.83	0.83	0.83	Oxidoreductase
jg12658.t1	0.82	0.84	0.83
jg3643.t1	0.83	0.82	0.825
jg6617.t1	0.8	0.85	0.825
jg13086.t2	0.87	0.77	0.82
jg11725.t2	0.78	0.86	0.82
jg15382.t1	0.82	0.82	0.82	P450_CYP5144C35
jg1041.t1	0.82	0.82	0.82	Hydrophobin
jg5420.t1	0.84	0.79	0.815
jg2914.t1	0.81	0.82	0.815	Transcription factor
jg4687.t1	0.83	0.79	0.81	Short chain dehydrogenase
jg1284.t1	0.83	0.79	0.81	Mevalonate pyrophosphate decarboxylase
jg1522.t1	0.79	0.83	0.81	Glycoside hydrolase
jg4991.t1	0.84	0.77	0.805
jg10936.t2	0.81	0.79	0.8	Glycoside hydrolase
jg1994.t1	0.8	0.8	0.8	Pyruvate/Phosphoenolpyruvate kinase
jg10296.t1	0.78	0.81	0.795
jg15861.t1	0.84	0.75	0.795
jg6295.t1	0.84	0.75	0.795	Glycoside hydrolase
jg5421.t2	0.83	0.76	0.795
jg12110.t1	0.77	0.82	0.795	tRNA pseudouridine synthase
jg13460.t2	0.82	0.76	0.79
jg8350.t1	0.76	0.82	0.79	Glutathione S-transferase
jg7671.t1	0.79	0.78	0.785	Methyltransferase
jg10937.t1	0.79	0.77	0.78
jg4381.t1	0.77	0.79	0.78
jg1057.t1	0.75	0.79	0.77
jg3167.t1	0.75	0.79	0.77
jg15129.t1	0.74	0.8	0.77	Dehydrogenase
jg5047.t1	0.79	0.74	0.765
jg13236.t1	0.76	0.77	0.765
jg2130.t2	0.75	0.78	0.765
jg10555.t1	0.72	0.81	0.765
jg5278.t1	0.81	0.71	0.76	Major facilitator superfamily
jg2581.t2	0.79	0.73	0.76	Amidohydrolase
jg6618.t1	0.77	0.75	0.76	3-Hydroxy-3-methyl glutaryl-CoA synthase
jg4091.t2	0.76	0.75	0.755
jg11196.t1	0.79	0.71	0.75	Hydrophobin
jg6025.t1	0.78	0.72	0.75	Glycoside hydrolase
jg13835.t1	0.76	0.74	0.75	Oxidoreductase
jg5621.t1	0.74	0.76	0.75
jg1604.t1	0.76	0.73	0.745	Transcription factor
jg14239.t2	0.73	0.76	0.745
jg6065.t1	0.79	0.69	0.74
jg9714.t1	0.78	0.7	0.74
jg6509.t2	0.76	0.72	0.74	P450_CYP5150J10
jg13332.t3	0.75	0.73	0.74
jg7386.t1	0.71	0.77	0.74
jg10786.t2	0.73	0.73	0.73
jg11454.t1	0.68	0.78	0.73	P450_CYP5150A43
jg11680.t1	0.68	0.78	0.73
jg10334.t2	0.75	0.7	0.725
jg16541.t1	0.69	0.76	0.725
jg10279.t1	0.73	0.71	0.72
jg477.t1	0.72	0.72	0.72
jg15220.t1	0.7	0.74	0.72
jg2437.t2	0.73	0.7	0.715	N-acetyltransferase
jg15880.t1	0.72	0.71	0.715	P450_CYP5139H1
jg12797.t1	0.71	0.72	0.715	Cystathionine beta-lyase
jg6767.t1	0.71	0.71	0.71	Squalene synthetase
jg10298.t1	0.7	0.72	0.71
jg4489.t1	0.72	0.69	0.705
jg2034.t1	0.7	0.71	0.705	Glycoside hydrolase
jg5853.t2	0.69	0.72	0.705
jg8596.t1	0.71	0.69	0.7
jg15802.t2	0.72	0.67	0.695
jg10506.t1	0.68	0.71	0.695	Pantothenate kinase
jg10091.t1	0.67	0.72	0.695
jg3283.t1	0.64	0.75	0.695	Terpene synthase
jg13825.t1	0.75	0.63	0.69
jg3808.t1	0.71	0.67	0.69
jg5733.t1	0.69	0.69	0.69
jg4541.t1	0.63	0.74	0.685	P450_CYP5035B21
jg11997.t4	0.68	0.68	0.68
jg13227.t1	0.7	0.65	0.675
jg10334.t1	0.68	0.67	0.675
jg429.t1	0.68	0.67	0.675
jg12060.t1	0.66	0.69	0.675
jg5465.t4	0.64	0.71	0.675
jg787.t2	0.73	0.61	0.67
jg2640.t2	0.72	0.62	0.67
jg15758.t1	0.69	0.65	0.67
jg1108.t1	0.62	0.72	0.67
jg11635.t1	0.71	0.62	0.665	Methyltransferase
jg14713.t1	0.71	0.62	0.665
jg3560.t1	0.68	0.64	0.66	UDP-glucose 6-dehydrogenase
jg12994.t1	0.64	0.68	0.66	Aldehyde dehydrogenase
jg11287.t1	0.69	0.63	0.66	Sterol isomerase
jg16451.t1	0.62	0.7	0.66	Glutathione S-transferase
jg3712.t1	0.68	0.63	0.655
jg8023.t1	0.63	0.68	0.655	Short chain dehydrogenase
jg492.t1	0.62	0.69	0.655	Methyltransferase
jg7853.t1	0.64	0.66	0.65	Chloramphenicol acetyltransferase
jg9182.t1	0.61	0.69	0.65
jg9221.t2	0.61	0.69	0.65
jg3382.t1	0.66	0.63	0.645
jg1714.t1	0.63	0.66	0.645	Aminotransferase
jg2115.t1	0.62	0.67	0.645
jg8092.t1	0.61	0.68	0.645
jg5865.t1	0.68	0.6	0.64
jg5363.t1	0.62	0.66	0.64
jg8777.t1	0.67	0.6	0.635	Short chain dehydrogenase
jg3536.t1	0.63	0.63	0.63
jg15814.t1	0.64	0.61	0.625
jg5939.t1	0.62	0.62	0.62
jg8537.t1	0.6	0.64	0.62
jg7699.t1	0.63	0.6	0.615
jg8095.t1	0.62	0.61	0.615
jg3960.t2	0.6	0.63	0.615	Amidase
jg6318.t1	0.6	0.63	0.615
jg12830.t1	0.6	0.62	0.61
jg14808.t1	0.6	0.62	0.61
a Co-expression analysis of G.lucidum RNA-seq data from Supplementary Table S3 by using cyp5150l8 and cyp512w2 as bait genes.
b Linear regression analysis is used to find genes with Pearson correlation coefficient (PCC) > 0.6 with baits.
