# Supplementary material for: Decoding and reprogramming of the biosynthetic networks of mushroom-derived bioactive type II ganoderic acids in yeast
Source: Cell Discov. 2025 Jul 8;11:61. doi: 10.1038/s41421-025-00812-1 (PMC12234687; doi:10.1038/s41421-025-00812-1)
Supplement: Supplementary file 4 — Supplementary Table S5 [file 41421_2025_812_MOESM4_ESM.xlsx]

## Sheet: sheet1
Supplementary Table S5. Heterologous genes used in this study
Name	Organism	Representative substrate	Codon-optimized gene sequence	Reference
cyp708a15v2	Iberis amara		ATGAATTTGGTTTGGACTGCTGCTTTTGGTGCTATTGCTTTGTTGGTTGTTAAAATTTCTCAATGGTGTTATAGATGGTCTAATCCAAAATGTAATGGTAAATTGCCACCTGGTTCAATGGGTTTTCCTATCATTGGAGAAACTTTTGATTTTTTTAAGCCTCATGATATGTATGAGATTTCTCCATTTGTTATGAAAAGAATGTTGAGGTACGGTCCTATTTTTAGAACTAATGTTTTAGGTTTGAAGACTGTTGTTTCTACTGATACTGATGTTAACCACGAAATTTTGAAACAAGAAAATACTTCATTTGTTTTTAGAATGCCTGGTTCTTTTGAAAAAATGTTGGGAAAAGACTCATTGGCTGTTAATCATGGTAAGATTCATAAACATATTAAA…	1
cyp71d443	Ajuga reptans		ATGGAGTTTACATACTATTTCTCCTTATTCCTTTTATTCTTGTTAAGCTGCTTCGTATTTGTCTTGATTTTCTCTAAAACCAAGCAGAATCTTCCACCAGGTCCACGTAAGTTGCCCATTATTGGCCATCTACATCATCTTGCTGGTACTGCTCCACCACACCACACCCTTAGACATTTGGCAGACAAACACGGACCTCTAATGCATTTACAACTTGGTGAGTGTGGATATGTAATAGCTTCATCAACTGAAATAGCTACACACTTCTTTAAAACTCATGATGCATTGTTCGCCTCTAGGCCTAGTATTCTAGCCTCTGAAATTGGTGCATACAATAACACAGATATATCGTTCGCACCTTATGGAAAGTTCTGGAGGCAATTGAGGAGAATATGTTCA…	2
cyp724b2	Solanum lycopersicum		ATGGGTGAAGAAGGTTCTTTGTTGATTATTGTTATTACATTAGTCTTCTCTTTCGTCATTGGTATTACATTGAATCATTTTTGGCCATTGTTCTTTAATAATTATGGTACTACTTTGCATGTTATTCCAAAAGGTACTTTTGGTTGGCCATTGTTAGGAGAAACTTTGTCTTTTTTGAAACCACATCCATCTAATTCTATTGGTACTTTTTTGCAGCAACATTGCTCTAGGTATGGAAAAGTTTTTAAATCTCACTTGTTTTTCTCACCTACTGTCGTTTCTTGTGATCAAGATTTGAATTACTTCATCTTGCAAAATGAGGATAAATTGTTTCAGTGTTCTTATCCAAAACCAATTCATGGTATTTTGGGTAAAGTTTCTTTGTTGGTTGCTGTTGGT…	3
cyp724b1	Oryza sativa		ATGGTTGGAGGTGAATTGGTTCTTGCAGCTCTTGTTATACTATTAGCACTTTTGTTGACATTAGTTTTATCACATTTTCTACCCTTATTATTGAATCCTAAAGCCCCAAAGGGAAGTTTCGGTTGGCCATTATTAGGTGAAACTCTAAGATTCCTTAGCCCACATGCTTCAAATACATTGGGTAGTTTCTTAGAAGATCATTGTTCAAGATATGGAAGGGTCTTTAAATCACACTTGTTCTGCACCCCAACTATAGTTTCCTGCGATCAAGAACTTAATCACTTCATCTTGCAAAACGAAGAAAGGTTGTTCCAATGTTCATACCCAAGACCTATTCATGGAATATTAGGCAAGAGTTCCATGTTAGTCGTCTTAGGTGAAGATCATAAAAGGTTAAGG…	4, 5
cyp72a188	Solanum tuberosum		ATGGGTATTGCTGTGTTCATTGCCTTGGCCGTCTGTTTACCATTTTCATTTTGGTGTCTTAAACTATTGTACTTCGTTTGGTGGAGACCTAAAACCGTGGAGAATGAATTAAGACAACAGGGCATATATGGTAGACCTTACAGATTCCTGTTCGGTAATTTGAAGGAGATGATTGAAATGAATAAGATTGCTAAATCCAAGCCAATGCCCTTGCATCATGATTTTACACCTAGACTTAATCCATTATTCTACGAACTAGCTACAACTTATAAAAAGTTGTACCTGTTCTGGCTTGGACCAATCCCCAGGTTGACCATATTGGATCCAAAACTTATCAAGGAGGTTTTGAGTAACAAGTCTGGTGAATTTAGGAAGCCTAATATTTCTGCATTCCTAAAG…	6
cyp90b1	Arabidopsis thaliana		ATGTTTGAAACTGAACATCATACTTTGTTGCCATTGTTATTGTTGCCATCTTTGTTGTCTTTGTTATTGTTCTTAATTTTGTTAAAAAGAAGAAATAGGAAAACTAGATTTAATTTGCCACCTGGTAAATCTGGTTGGCCATTTTTGGGTGAAACTATTGGTTATTTGAAACCATATACTGCTACTACTTTGGGAGACTTTATGCAACAACATGTTTCAAAATACGGTAAAATTTATAGATCTAATTTGTTTGGTGAACCAACTATTGTTTCTGCTGATGCTGGTTTGAATAGATTTATTTTGCAAAATGAAGGTAGATTGTTTGAATGTTCTTATCCAAGATCTATTGGTGGTATTTTGGGTAAATGGTCTATGTTGGTTTTGGTTGGTGATATGCAC…	7
cyp90b3	Solanum lycopersicum		ATGAGTGATTTGGAGTTCTTCCTGTTCTTGATCCCACCTATATTGGCAGTTTTGATTATTCTAAACCTATTTAAGCGTAAGCACAATTTTCAGAATTTACCACCTGGCGATATGGGCTGGCCATTCTTGGGCGAAACTATAGGATATTTGAGACCTTACTCAGCAACTACCATTGGTGATTTTATGCAAGATCATATTTCAAGATACGGCAAGATCTTCAAGTCGAATCTATTCGGTGAACCAACTATAGTTTCAGCCGATGCTGGTCTAAATAGATATATTTTGCAAAACGAGGGCAGACTTTTCGAATGCAATTATCCACGTAGCATTGGTGGTATATTAGGTAAGTGGTCCATGCTAGTGCAAGTAGGACAGATGCATAGGGATATGAGAATGATA…	3
cyp90b50	Trigonella foenum–graecum		ATGTCTAATTCTTATTTGTCTTTTTTTGTCTTATCTTCTATTTTGGTCTTGACATTGATCTTCTTTTTTATGAAGAGAAAAAAAACTAAATTCAATTTGCCACCTGGTTCTATGGGTTTGCCATTTATTGGTGAAACTTTTGGTTATTTGAAACCATGTTCTGCTACTACTATGGGTGCTTATATGGAAAATAGAATTGCTAGGTATGGTACAATTTACAAAACAAAATTGTTTGGTGAAGATACTATTGTTTCAGCTGACGCAGAATTGAATAGATTGATTTTTCAAAATCATGGTAAATTGTTCGACACTAATTACCCAAAATCTATTGCAGAAATTTTGGGTAAATGGTCTATTTTGACTATTGTTGGAGACGTTCATAGAGAATTGAGGAATGTT…	8
cyp90b51	Trigonella foenum-graecum		ATGTCCGATAGTGACATCACTTTCTACTGTCTTAGTTCTATACTTTCAGTTTTGCTAATCTTCATTTTCATCTTAATTAAGAGGAAGCAGGCAAAACCCAAATTAAACTTGCCACCAGGTAAGATGGGCTGGCCATTCTTGGGTGAAACTATCGGATACTTAAAGCCTTATAGTGCAACAACATTAGGTGAATTCATGGATCAGCATATAGCTAGATACGGAAAAATCTATAAGTCAAAATTGTTCGGTGAACCTGCTATTGTATCCGCTGATGCCGGCTTAAACCGTTTCATTTTGCAAAACGAAGGTAAATTATTCGAATGTTCTTATCCTAGATCCATTGGTGGAATATTAGGCAAATGGTCAATGTTGGTCCTAGTCGGTGACATGCACAGGGAT…	8
cyp90b52	Paris polyphylla		ATGGAAGGATTATTGTTGTTATTACCAACAGCAATAATTGCTCTATACTTATACATTTCTTTAATCAGAAGGTCTCGTAAGAAGCATAATTTGCCTCCTGGATCAGATGGTTGGCCCTTCTTAGGCGAAACCTTCTCATACTTGAAGCCACATAGCGCTATTTCAATTGGTAGGTTTATGGAAGATCATATCAGCAGATATGGCAAGATTTACAGATCTAATCTGTTCGGTGAACCAACCATTGTAAGTGCTGATGCAGAACTAAACAGATTCGTCTTACAAAATGAGGGTAGATTATTCGAATGCAGTTACCCAAGATCTATAGGCGGAATTTTGGGTAAATGGTCCATGTTAGTCCTTGTCGGTGATATGCATAGGGATATGCGTATGATAAGTTTG…	8
cyp90g1	Veratrum californicum		ATGACCCCACTAGTTGTACTATTCTTCTTGTTCCCTACTTTGTTGGTATTAGTAGTTGCAGCCTTTGGTCAATTGGCAGGTAAAGACGATGGCTGGAGGAAGAGAGGATTAAGATTGCCACCAGGTACTATGGGTTGGCCTTTAGTTGGAGAAACTTTATCATTCGGAAAGATCCATCCTAGTACATCCATAGGCGATTACTTAGAAGAACACATACATAAGTATGGTAAGATATTCAAGGCTAATTTATTCGCCTCTCAAGCTGTCGTTTCAGTCGATGCTGAGTTGAACAGGTTCGTTATGTTGAATGATGGAAGGTTATTCGAACCTTGTACACCAAAAGGTGTGTTGGATATTTTGGGCCATGCAACTCCTATGGCATTGTCAGGAGATCTACAT…	9
cyp90g4	Paris polyphylla		ATGGCTCCAGTCGTTATCCTGTTCTTCCTATTCCCTACATTACTTGTATTGGTTGTGGCTGTACTAGGTTTGAGAGGTGGCGATGATAGCTGGAAGAAGCGTGGATTGAAAGTTCCTCCAGGTTCAATGGGCTGGCCACTACTTGGCGAAACCATTGCATTCAGGAGGTTACATCCTTGTACATCTTTAGGAGAGTATATGGAAGAACATGTTAATAAGTACGGTAAAATTTATAGATCCAATCTATTTGGCGCACCCACTATAGTTAGCGCAGATGCCGAATTGAATAGATTCGTATTAATGAACGACGAAAGACTTTTCGAGCCATGCTTCCCTAAATCCGTCGCTGACATATTGGGACATACCTCTATGTTAGTATTAACCGGTGAAATGCACAGA…	8
afusdr1	Aspergillus fumigatus		ATGAACACAGCTATTATCACAGGTGCTGCTCAAGGTGTTGGTTTGTGTATTGCTGAAGCTTTAGCTCAAAGAAATTATAGAATCGTTCTGTCTGATATCGATACTGAAAAAGGTCCAGCTGCTGCTTCTAAATTGAATTTGACTCATGGTGAAGGTACAGCTGCTTTTTTTCATTGTGATTTGTCTAATCTGAGGGAAATTGATGCTTTGTTATCTTTTACTATCGAGACTATGGGTGGTTTTTCTGTTTTGATTAATAACGCTGGTTACTTAAGAGCTCCATTTTTGGCTTTGTCTGCTCAAGATATTCAAGATATGATTACTGTTAACCTGACAGCTCCAATTTATGCTACACAACAAGCTATTAAATACTGGGATGGTTTGCATCAAGGTCAAGCT…	10
cssdr	Citrus sinensis		ATGAACGGTCCATCTTCTGCCGCTCCATTCAAGAGATTGGAAGGTAAGGTTGCTATCATCACCGGAGGTGCTTCTGGTATTGGTGCTACCGCCGTTGAATTGTTTCACGAAAACGGTGCCAAGTTGGTCATTGCTGATGTCCAAGACAAATTGGGTGAAGAACTAGCTGACAAGTTGGGCCAAGATGTTTGTTACATTCATTGCGACATTAGCAACGAAGATGAAGTTATTAATTTAGTCGACACCGCTGTCTCTAAGTTCGGTAAATTGGATATCATGTACAACAACGCTGGTATCTTGGACAGATCTTTCGGTTCCATCTTGGACACTCCAAAGTCTGATTTGGAACGTTTAATCAACGTTAACACTATCGGTGGTTTTTTGGGTGCTAAGCACGCT…	11
thar1	Arabidopsis thaliana		ATGCCAAAATTGTTGGTTATCTTCAACATTATCTACCCATTACAATCTTTGAAGAAGGATACATTTAACTTCTGGTGGTCTTTTCAAAAATGGAAATATAACAAGACCATGTCTGGTTTGAGACAAGTTTTGGATGGTAAAATTGCTATTATCACTGGTGGTGCTTCTGGTATTGGTGCTGAAGCTGTTAGATTATTTACAGATCATGGTGCTAAAGTTGTTATTGTTGATATTCAAGAGGAGTTAGGTCAAAATTTGGCTGTTTCTATTGGTTTAGATAAGGCTTCTTTTTACAGATGTAACGTTACAGATGAAACAGATGTTGAAAATGCTGTTAAATTCACAGTTGAAAAGCATGGTAAATTGGATGTTTTGTTTTCTAACGCTGGTGTTTTGGAA…	12
sl3βhsd1	Solanum lycopersicum		ATGGCTAATAAGTTGAGATTGGAAGGTAAAGTTGCTATTATTACTGGTGCTGCTTCTGGTATTGGTGAAGCTTCTGCTAGATTGTTTGTTGAACATGGTGCTAGAGTTGTTGTTGCTGATATTCAAGATGAATTAGGTCAAAAAGTCGTTGATTCTATTGGTTCTGATAAAGCTTCTTATAGACATTGTGATGTTACTGATGAAAAGCAAGTTGAAGAAACAGTTGCTTATGCTGTTGAAAAATATGGTACATTGGATATTATGTTCTCCAATGTTGGTACTTTGAATTTTTGTTCTGTCTTAGATATGGACGTTTTAGCTTTTGATGAAACAATGGCTATTAACGTTAGAGGTTCTGCTTTGGCTGTTAAACATGCTGCTAAAGTTATGGTTGATAAA…	13
rdh2	Rattus norvegicus		ATGTGGTTGTATTTGTTGGCTTTAGTTGGTTTATGGAATTTATTGAGACTGTTTAGAGAGAGAAAGGTTGTTTCTCATTTGCAAGATAAATACGTTTTCATCACAGGTTGTGATTCTGGTTTTGGTAATTTGTTGGCTAGACAATTGGATAGAAGAGGTATGAGAGTTTTAGCTGCTTGTTTAACTGAAAAAGGTGCTGAACAATTAAGATCTAAAACTTCTGATAGGTTGGAAACAGTTATTTTGGATGTTACTAAGACTGAATCTATCGTTGCTGCTACTCAATGGGTTAAAGAAAGAGTTGGTAATACTGGTTTATGGGGTTTAGTTAATAACGCTGGTATTTCTGGTCATTTGGGTCCAAATGAATGGATGAATAAACAAAATATCGCCTCTGTT…	14, 15
cepc2	Acremonium chrysogenum		ATGACCAAGGTTTTGGTTGCTGGTGGTTCTGGTTTCATCGGTGCTCACATTTTGGAACAATTGTTGGCCAAGGGTCACTCCGTTGTCACCACTGTTAGATCCAAAGAGAAAGCACAAAAGATCTTGGATGCCCACAAGGCTGAAGCCGACAGATTAGAAGTTGCTATTGTCCCAGAAATCGCTAGAGAAGACGCTTTCGATGAAGTTGTTAAGACTCCAGGTATCGAAGTCGTTATTCATCCAGCTTCTCCATGTCACTTGAACTTCACTGATCCTCAAAAGGAATTGATTGACCCAGCTGTTCTTGGTACAACGAACATCTTGCGTGCCATTAAACGTGATGCTCCACAAGTCAGAAGAGTTATCATCACTTCTTCTGTCGCTGCTATCTTCAACACT…	16
fusc1	Acremonium fusidioides		ATGGTTCAAGTTCTTCTAACTGGTGGTACTGGTTTCATTGCTTCCCACATCATTGAAAAATTGTTGGCCAAGGGTCACTCTGTTGTCACTACTGTCAGATCTCAAGAAAAGGGTCAAAAGATCTTGGATGCTCACCAAGATGCTGGTAACAGATTGCAAGTCGTCATTGTTCCAGACATGGCCTCCGTCGGTGCCTTCGATGAAGCTGTCCGTGTCCCAGGTACCGAAGTCGTTATGCACGTTGCTTCTCCATGTACCTTGACTTACACCGATGCTCAAAAGGACATCATTGAACCAGCTTTGACCGGTACCAACTCTTTGTTGCGTTCCATTCACAGAGACGCTCCACAAGTCAGAAGAGTTATCTTAACTTCTTCTATTTCTGCTATGTTGGACGTG…	17
akr1c2	Homo sapiens		ATGGACTCCAAGTACCAATGTGTCAAGTTGAACGATGGTCACTTCATGCCAGTTTTGGGTTTCGGTACTTACGCCCCAGCTGAAGTTCCAAAGTCCAAGGCTTTGGAAGCCGTCAAATTAGCTATTGAAGCTGGTTTCCACCACATCGACTCTGCTCATGTCTACAACAACGAAGAACAAGTTGGTCTAGCCATTCGTTCAAAGATTGCTGACGGTTCCGTTAAGAGAGAAGACATTTTCTACACTAGTAAATTGTGGTCTAACTCCCACAGACCAGAATTGGTTAGACCTGCTTTAGAAAGATCTTTGAAGAACTTGCAACTAGACTACGTTGATTTGTACTTGATTCACTTCCCAGTTTCTGTCAAGCCAGGTGAAGAAGTCATCCCAAAGGACGAA…	18
akr1c3	Homo sapiens		ATGGACTCTAAGCACCAATGTGTCAAGTTGAACGATGGTCACTTCATGCCAGTTTTAGGTTTCGGTACTTACGCTCCACCAGAAGTTCCAAGATCCAAAGCTTTGGAAGTCACCAAGTTAGCTATTGAAGCCGGTTTCAGACACATTGACTCCGCTCATTTGTACAACAACGAAGAACAAGTTGGTTTGGCTATCAGATCTAAGATCGCTGATGGTTCCGTTAAGCGTGAAGACATTTTCTACACCTCTAAATTATGGTCTACTTTCCACAGACCAGAATTGGTCAGACCTGCCTTGGAAAATTCTTTGAAGAAGGCTCAACTGGACTACGTTGACTTGTATCTCATTCACTCTCCAATGTCCTTGAAGCCAGGTGAAGAATTGTCTCCAACTGACGAA…	19
akr1c4	Homo sapiens		ATGGACCCAAAGTACCAAAGAGTTGAATTGAACGATGGTCATTTCATGCCAGTTTTAGGTTTCGGTACTTACGCTCCACCAGAAGTTCCAAGAAACAGAGCTGTCGAAGTCACCAAGCTAGCCATTGAGGCTGGCTTCAGACACATTGACTCCGCTTACTTATACAACAACGAAGAACAAGTCGGTTTAGCTATCAGATCTAAGATCGCTGATGGTTCCGTCAAGAGAGAAGATATCTTCTACACCTCAAAATTGTGGTGTACTTTCTTCCAACCACAAATGGTTCAACCAGCCTTAGAATCTTCTTTGAAGAAGTTGCAATTAGACTATGTCGACTTGTACTTGTTGCACTTCCCAATGGCTTTGAAGCCAGGTGAAACTCCATTGCCAAAGGATGAA…	18
akr1c9 (akr1c14)	Rattus norvegicus		ATGGACTCCATCTCCTTGAGAGTTGCTTTGAACGATGGTAACTTCATCCCAGTTTTAGGTTTCGGTACTACTGTTCCAGAAAAGGTTGCCAAGGACGAAGTTATCAAGGCTACCAAGATCGCCATTGACAATGGTTTCAGACATTTCGATTCTGCTTACTTGTACGAAGTTGAAGAAGAAGTCGGTCAAGCTATCAGATCCAAAATTGAAGATGGTACCGTTAAGCGTGAAGATATCTTTTACACTTCCAAGTTATGGTCTACTTTCCACCGTCCAGAATTAGTCAGAACCTGTTTGGAAAAGACTTTGAAGTCAACTCAATTAGACTATGTTGACTTGTACATTATTCACTTCCCAATGGCTTTGCAACCAGGTGACATTTTCTTCCCAAGAGATGAA…	19
wcsoat	Wolfiporia cocos		ATGACTACTATCACTTCTCAAGCTTCTCAAAATCCATCTTTTGGTTTGAATGGTGATAGACATGCTACACCAACTTTGTCTAGAAATCAATCTATTGATTTCCAGACACCAGAAGGTACAGTTCATGTTTCTAGACCATTTAGATCTTCTAGAACTAATAAGTTGAGGGCTATGATTACTTTTTCTCCAAGAAAATCTCACTTCGATATTTCTAATGAGTCTTCTGGTGCTAATGAATTTAGAGGTTTTTTTACTCTGTTCTGGATTTCTATGTTCGTTTTTACTGTTAGAACCTTTATCAGATCTATCGATGAACATGGTTATCCATTGGAAGGTGCTTTTTTTTCTATGTTTTCTAGAGATGCTATCACTTTAGCTATTTCTGATGCTGTTTTGGTT…	20
bsat1	Boswellia serrata		ATGGAGGTCCGTACCATTTCCACAGAGATCATCAAACCATCTTCTCCAACCCCATCTCACTTGAGAGTTCATAAGCTTTCAGTTCTCGATCAGTTGACTCCCGATATTTACTTCTCAATACTTCTCTTCTACTCAGGACTTGCTTGGAAAAGAACCACAAAAGCTTTGCAATTATCTGATCATCTGAAGAAGTCACTTTCGGAAACATTAACCCACTATTACCCTTTTGCAGGACGAGTCAATGATGATGATAAATCTGTTAATTGTGATGACTCAGGAGCTATCTTCATCGAAGCGCAGGTGACCAACAAGATGTCTGAGATCCTCAAACAGCCCCAGATGGATACGTTAGCACAACTATGCCCACGCAACGTCTCCAATAACACGTTGACTAGTCAG…	21
cat1	Escherichia coli		ATGGAAAAGAAGATCACTGGTTATACTACTGTTGATATTTCTCAATGGCATAGAAAAGAACATTTCGAAGCTTTTCAATCTGTTGCTCAATGTACTTATAACCAAACAGTTCAATTGGATATCACAGCTTTTTTAAAGACTGTTAAGAAGAACAAGCACAAATTTTACCCAGCTTTTATTCATATCCTGGCTAGATTAATGAACGCTCATCCAGAATTTAGAATGGCTATGAAAGATGGTGAATTAGTTATTTGGGATTCTGTTCATCCATGTTATACAGTTTTTCATGAACAAACAGAGACTTTTTCTTCTTTATGGTCTGAATATCACGATGATTTTAGACAATTCTTGCATATTTACTCCCAAGATGTTGCTTGTTATGGTGAAAATTTGGCTTAT…	22, 23
acbahd6	Aesculus chinensis		ATGGAAAAGTCTTCTATCATCTCTAGAGAAATTATCAAGCCATCTTCTCCAACACCAACACATTTAAGAACACATAATTTGTCTAGGATGGATCAAATTAACTTGGATATTGTTTACCCAGTTATCTTATTCTACTCTAATGCTCCAAAAAACTCTGATCATTTAAAGAAATCCCTGTCTGAAATTTTGACACATTATTATTCCTTCGCTGGTAGAATTAAAGATCATTTTTCTGTTGAGTGCGATGATTATGGTGTTTCTTTTATTGAAGCTCAAGTTGTTTCTGAAGCTTTAAGAAATCCAGAATGTTATGGTTTAGAGGAATTAATGCCATATAAGCCAGATGAATTATTGATGTCTAGATTTAACCTGGCTGTTAAAGTTTCTTATTTCGGTTGT…	24
gmssact1	Glycine max L.		ATGGCTGTTGAAAACATCAAGGTTCATGAAGAATCCAACGTTGCTCCACCACCATCTTCTACACAATCTTTATCTTTGCCATTCACCTTGTACGATACTTTGTTTTTGAGGTTCCCATCTATCGATTGGATTTTCTTTTACTCCCTGAACGCTCAACAATCTGAACCATCTTTCTTTTACGCTAACGTTATCCCAAAGTTGAAGGCTTCTTTATCTCATACTCTGTTGCATTACCCACCATTGGCTGGTAATATTTTATGGCCATCTGATTCTACCATCCCAATTATTTCTTACACCCCAGGTGACGCTGTTTCTGTTGTTGTTGCTGAATCTAATGCTGAATTCAACCATTTCATCGACTACTCTGTTCCACATGAAGCTACAGAATCTAGATTTTTG…	25
held2	Aspergillus fumigatus		ATGGAAGGTTTGAATATCTCTAACCAAGTTTTTGATCTGTCTCCATTGGATATTATTCCATCTCATTTGTATATCACCAACGCTTTTTTTTACGAAAACAAAACACCAGGTCCAAGACCATTTATGCAATCTTCTTTATTAAAGGAGTCCTTATACAGAGCTTTGCAAAATTTTCCAATCTTGTTGGGTCATGTTAGAAGACATAGAAGAAATGCTATGCAAATTGTTGTTGATTGTGATAATCTGAACTTGCCATTATATGAAGAACAAACACATCCACAATTGCATTTTAGACATTTAAAGGATCACCAATTCCATAGAGATGTTTGGCCAAAAGATGCTAATATTATTGATCCAAGAGCTTCTCCAAATGGTGAATTGTTACAAGTTCATGTTCAT…	26
cose	Fusarium orthoceras		ATGACCAACTGTCCACCAAAAGGTAAAGCTGAACCATTAATGCCAGAAACTGTTAAATCCGATGACGTTATTCCAGTTCATTTGTTTGACGATTCCGCTGCTGCTAGAGGTATTGTTTTAGTTTGGACATTCAGGTTCGAGGATATTTTAAACCCACAAAAGCTGAGAGACGCTTTATCTGGTTTATTTGGTATGGATGGTTGGAGAAGATTGTCTGGTAGATTTCGTATGCAACCAGATGGTGGTTTGGAAATTCATGTTCCAAAAAAGTTCACCGAGGAAAGACCAGCTGTTTTATTCACTCATGAAAAGCATGACATCCTGATGTCTGAACATCCATTAGCTACTAAACTGCCAAAACCAAATGGTAAAATCACCACTTACCCAGGTCCAAAAGAA…	27
csl21at	Citrus sinensis		ATGGACTTGCAAATCACTTGTACAGAAATCATCAAGCCATCTTCTCCAACTCCACAACATCAATCTACTTATAAGCTGTCTATCATCGACCAATTGACTCCAAATGTTTACTTCTCTATCATCCTGTTGTACTCTAACGCTGGTGAATCTACTGCTAAAACTTCTGATCATCTGAAGAAGTCTCTGTCTAATACATTGACTCACTACTACCCATTGGCTGGTCAATTGAAATATGATCAACTGATCGTCGACTGTAACGATCAAGGTGTTCCATTCATTGAAGCTCATGTTGCTAATGATATGAGGCAATTACTGAAGATCCCAAATATCGATGTCTTGGAACAATTGTTGCCATTCAAACCACATGAAGGTTTTGATTCTGACAGATCTAACTTGACT…	11
Reference：
1. Dong, L. et al. An independent evolutionary origin for insect deterrent cucurbitacins in Iberis amara. Mol. Biol. Evol. 38, 4659–4673 (2021).
2. Tsukagoshi, Y. et al. Functional characterization of CYP71D443, a cytochrome P450 catalyzing C-22 hydroxylation in the 20-hydroxyecdysone biosynthesis of Ajuga hairy roots. Phytochemistry 127, 23–28 (2016).
3. Ohnishi, T., Watanabe, B., Sakata, K. & Mizutani, M. CYP724B2 and CYP90B3 function in the early C-22 hydroxylation steps of brassinosteroid biosynthetic pathway in tomato. Biosci., Biotechnol., Biochem. 70, 2071–2080 (2006).
4. Tanabe, S. et al. A novel cytochrome P450 is implicated in brassinosteroid biosynthesis via the characterization of a rice dwarf mutant, dwarf11, with reduced seed length. The Plant Cell 17, 776–790 (2005).
5. Sakamoto, T. et al. Erect leaves caused by brassinosteroid deficiency increase biomass production and grain yield in rice. Nat. Biotechnol. 24, 105–109 (2006).
6. Umemoto, N. et al. Two cytochrome P450 monooxygenases catalyze early hydroxylation steps in the potato steroid glycoalkaloid biosynthetic pathway. Plant Physiol. 171, 2458–2467 (2016).
7. Fujita, S. et al. Arabidopsis CYP90B1 catalyses the early C-22 hydroxylation of C27, C28 and C29 sterols. Plant J. 45, 765–774 (2006).
8. Christ, B. et al. Repeated evolution of cytochrome P450-mediated spiroketal steroid biosynthesis in plants. Nat. Commun. 10, 3206 (2019).
9. Augustin, M.M. et al. Elucidating steroid alkaloid biosynthesis in Veratrum californicum: production of verazine in Sf9 cells. Plant J. 82, 991–1003 (2015).
10. Mitsuguchi, H. et al. Biosynthesis of steroidal antibiotic fusidanes: functional analysis of oxidosqualene cyclase and subsequent tailoring enzymes from Aspergillus fumigatus. J. Am. Chem. Soc. 131, 6402–6411 (2009).
11. De La Peña, R. et al. Complex scaffold remodeling in plant triterpene biosynthesis. Science 379, 361–368 (2023).
12. Huang, A.C. et al. A specialized metabolic network selectively modulates Arabidopsis root microbiota. Science 364, eaau6389 (2019).
13. Lee, H.J. et al. Identification of a 3β-hydroxysteroid dehydrogenase/ 3-ketosteroid reductase involved in α-tomatine biosynthesis in tomato. Plant Cell Physiol. 60, 1304–1315 (2019).
14. Su, Y. et al. Ziram inhibits rat neurosteroidogenic 5α-reductase 1 and 3α-hydroxysteroid dehydrogenase. Toxicol. Mech. Methods 28, 38–44 (2018).
15. Chai, X., Zhai, Y., Popescu, G. & Napoli, J.L. Cloning of a cDNA for a second retinol dehydrogenase type II: expression of its mRNA relative to type I. J. Biol. Chem. 270, 28408–28412 (1995).
16. Cao, Z.Q. et al. Biosynthetic study of cephalosporin P1 reveals a multifunctional P450 enzyme and a site-selective acetyltransferase. ACS Chem. Biol. 15, 44–51 (2020).
17. Cao, Z.Q. et al. Biosynthesis of clinically used antibiotic fusidic acid and identification of two short-chain dehydrogenase/reductases with converse stereoselectivity. Acta Pharm. Sin. B 9, 433–442 (2019).
18. Rižner, T.L. & Penning, T.M. Role of aldo–keto reductase family 1 (AKR1) enzymes in human steroid metabolism. Steroids 79, 49–63 (2014).
19. Penning, T.M., Ma, H. & Jez, J.M. Engineering steroid hormone specificity into aldo-keto reductases. Chem.-Biol. Interact. 130-132, 659–671 (2001).
20. Zhu, W. et al. Functional analysis of sterol O-acyltransferase involved in the biosynthetic pathway of pachymic acid in Wolfiporia cocos. Molecules 27, 143 (2022).
21. Kumar, A. et al. BAHD acetyltransferase contributes to wound-induced biosynthesis of oleo-gum resin triterpenes in Boswellia. Plant J. 107, 1403–1419 (2021).
22. Mosa, A., Hutter, M.C., Zapp, J., Bernhardt, R. & Hannemann, F. Regioselective acetylation of C21 hydroxysteroids by the bacterial chloramphenicol acetyltransferase I. ChemBioChem 16, 1670–1679 (2015).
23. Murray, I.A. & Shaw, W.V. O-Acetyltransferases for chloramphenicol and other natural products. Antimicrob. Agents Chemother. 41, 1–6 (1997).
24. Sun, W. et al. Characterization of the horse chestnut genome reveals the evolution of aescin and aesculin biosynthesis. Nat. Commun. 14, 6470 (2023).
25. Yuan, J. et al. A recently evolved BAHD acetyltransferase, responsible for bitter soyasaponin A production, is indispensable for soybean seed germination. J. Integr. Plant Biol. 65, 2490–2504 (2023).
26. Lv, J.M. et al. Biosynthesis of helvolic acid and identification of an unusual C-4-demethylation process distinct from sterol biosynthesis. Nat. Commun. 8, 1644 (2017).
27. Yuan, G.Y. et al. Biosynthesis of cosmosporasides reveals the assembly line for fungal hybrid terpenoid saccharides. Angew. Chem. Int. Ed. 62, e202308887 (2023).
