# Supplementary material for: Decoding and reprogramming of the biosynthetic networks of mushroom-derived bioactive type II ganoderic acids in yeast
Source: Cell Discov. 2025 Jul 8;11:61. doi: 10.1038/s41421-025-00812-1 (PMC12234687; doi:10.1038/s41421-025-00812-1)
Supplement: Supplementary file 5 — Supplementary Table S6 [file 41421_2025_812_MOESM5_ESM.xlsx]

## Sheet: Sheet1
Supplementary Table S6. Primers used in this study for candicate genes amplificationa
Gene id	Annotation	Forward primer	Forward primer sequence (5’-3’)	Reverse primer	Reverse primer sequence (5’-3’)
jg3245.t1	CYP512W6	jg3245-F	TAATTTTAATCAAAAAGTTTATGGCGGACAATCAAGCTC	jg3245-R	ATTAATTTGAATTAACGTTTTTATTCCGCCACGGCG
jg3260.t1	CYP512V2	jg3260-F	TAATTTTAATCAAAAAGTTTATGGCGGACGACCAAGC	jg3260-R	ATTAATTTGAATTAACGTTTTTAGGCGAGGGTTGCGC
jg7858.t1	CYP5359A3	jg7858-F	TAATTTTAATCAAAAAGTTTATGGCGACTCTGCCCGGAGG	jg7858-R	ATTAATTTGAATTAACGTTTTCACACAACATTGTGATGAG
jg15382.t1	CYP5144C35	jg15382-F	TAATTTTAATCAAAAAGTTTATGCCACGTCTAGGCTTG	jg15382-R	ATTAATTTGAATTAACGTTTTCAGGCCTTCGATTGAGAGC
jg6509.t2	CYP5150J10	jg6509-F	TAATTTTAATCAAAAAGTTTATGTCGTTCTCATTGCCGCT	jg6509-R	ATTAATTTGAATTAACGTTTTCAGGATGCGAGGCTGACGT
jg11454.t2	CYP5150A43	jg11454-F	TAATTTTAATCAAAAAGTTTATGGGCGAGATATCCACTGC	jg11454-R	ATTAATTTGAATTAACGTTTTCAAGCGGAGCCCTTGTACA
jg15880.t1	CYP5139H1	jg15880-F	TAATTTTAATCAAAAAGTTTATGTCGGCCCTCCTCG	jg15880-R	ATTAATTTGAATTAACGTTTTCACTTGTTCATCTCCCGAACTA
jg4541.t1	CYP5035B21	jg4541-F	TAATTTTAATCAAAAAGTTTATGACCTGGCCATCTGC	jg4541-R	ATTAATTTGAATTAACGTTTTCAATGCACCAGGGGC
jg1673.t1	MBOAT	jg1673-F	TAATTTTAATCAAAAAGTTTATGAATTACTCGGCATCATCGGTC	jg1673-R	ATTAATTTGAATTAACGTTTTCATAAGGACGCCTTCATCAGATTG
jg2437.t2	NAT	jg2437-F	TAATTTTAATCAAAAAGTTTATGTCGTTCGTAAACAACTAC	jg2437-R	ATTAATTTGAATTAACGTTTTCAAGAGCTTTGTGCGAGAA
jg7853.t1	CAT	jg7853-F	TAATTTTAATCAAAAAGTTTATGTCTGGACCCGAACC	jg7853-R	ATTAATTTGAATTAACGTTTTCAATCATGCAAGAAGCGG
jg15149.t1	Dehydrogenase	jg15149-F	TAATTTTAATCAAAAAGTTTATGTCTAGATCTACTCCCCATGT	jg15149-R	ATTAATTTGAATTAACGTTTTTATATCCTATACACTATTTTCTCCGCG
jg17066.t1	SDR	jg17066-F	TAATTTTAATCAAAAAGTTTATGTCCGGTTTCGCCTCCA	jg17066-R	ATTAATTTGAATTAACGTTTTCAGACAACGCTTCGTAGGT
jg12432.t1	OXRED	jg12342-F	TAATTTTAATCAAAAAGTTTATGACTCATCCCCGCG	jg12342-R	ATTAATTTGAATTAACGTTTTCACGCCTTCGAGAGCG
jg3959.t1	OXRED	jg3959-F	TAATTTTAATCAAAAAGTTTATGCCCAAACGGCTGCAC	jg3959-R	ATTAATTTGAATTAACGTTTTCAGAACTTGAACCCCCCAGC
jg4687.t1	SDR	jg4687-F	TAATTTTAATCAAAAAGTTTATGTCCACTGGCAGGAAGG	jg4687-R	ATTAATTTGAATTAACGTTTTTACTGGGCCTTCTCTGCCC
jg15129.t1	Dehydrogenase	jg15129-F	TAATTTTAATCAAAAAGTTTATGGTCCGACCGGAAGTCAC	jg15129-R	ATTAATTTGAATTAACGTTTCTACTTGGTTTTGACGCTCTCTTCC
jg13835.t1	OXRED	jg13835-F	TAATTTTAATCAAAAAGTTTATGACCACAACAGGCCAAC	jg13835-F	ATTAATTTGAATTAACGTTTTCACGGAGAGGGCGG
jg8023.t1	SDR	jg8023-F	TAATTTTAATCAAAAAGTTTATGCCCCCCGCTCTG	jg8023-R	ATTAATTTGAATTAACGTTTTTAGTAGCTGGAAGGATAGAGGA
jg8777.t1	SDR	jg8777-F	TAATTTTAATCAAAAAGTTTATGAACGCGTCGTCCAC	jg8777-R	ATTAATTTGAATTAACGTTTTCAATCCAAGACAACGCCCC
AKR1C2	AKR	AKR1C2-F	AAGTTTTTTTAATTTTAATCAAAAAATGGACTCCAAGTACCAATG	AKR1C2-R	ACTATATCAATTAATTTGAATTAACTCAGTATTCATCAGAGAATGGGT
AKR1C3	AKR	AKR1C3-F	AAGTTTTTTTAATTTTAATCAAAAAATGGACTCTAAGCACCAAT	AKR1C3-R	ACTATATCAATTAATTTGAATTAACTCAGTATTCATCAGAATATGGGTAG
AKR1C4	AKR	AKR1C4-F	AAGTTTTTTTAATTTTAATCAAAAAATGGACCCAAAGTACCAAAG	AKR1C4-R	ACTATATCAATTAATTTGAATTAACTCAGTATTCGTCAGAGAATGGG
AKR1C9	AKR	AKR1C9-F	AAGTTTTTTTAATTTTAATCAAAAAATGGACTCCATCTCCTTGAG	AKR1C9-R	ACTATATCAATTAATTTGAATTAACTCATTCATCGGTGAATGGGT
CepC2	SDR	CepC2-F	AAGTTTTTTTAATTTTAATCAAAAAATGACCAAGGTTTTGGTTG	CepC2-R	ACTATATCAATTAATTTGAATTAACTCACAGATCGAATTCCTTGATAG
FusC1	SDR	FusC1-F	AAGTTTTTTTAATTTTAATCAAAAAATGGTTCAAGTTCTTCTAACTGG	FusC1-R	ACTATATCAATTAATTTGAATTAACTCACTTGAGATCAACGTCTTGG
a For heterologous genes akr1c2, ack1c3, akr1c4, akr1c9, cepc2 and fusc1, they are synthesized on pET-28a(+) vetor. For other heterologous genes, they are directly synthesized on pRS426-HXT7p-FBA1t-G418r vector.
