# Supplementary material for: Decoding and reprogramming of the biosynthetic networks of mushroom-derived bioactive type II ganoderic acids in yeast
Source: Cell Discov. 2025 Jul 8;11:61. doi: 10.1038/s41421-025-00812-1 (PMC12234687; doi:10.1038/s41421-025-00812-1)
Supplement: Supplementary file 6 — Supplementary Table S7 [file 41421_2025_812_MOESM6_ESM.xlsx]

## Sheet: Sheet1
Supplementary Table S7. Scheme for plasmids and strains construction
Scheme for plasmids construction
Plasmids	Construction scheme	Primer a	Primer sequence (5’-3’)	Primer description	Template	Template description	Template source
pRS414-TDH3p-AfuSDR-ADH2t	Derived from pRS414-TDH3p-ADH2t by integrating afusdr gene in the PmeI site.	414-AfuSDR-F	cacataaacaaacaaagtttatgaacacagctattatcac	Used for plasmid pRS414-TDH3p-AfuSDR-ADH2t construction	pRS426-HXT7p-AfuSDR-FBA1t-G418r	Used for amplifying the afusdr gene sequence	This study
		414-AfuSDR-R	gacataagagatccgcgtttttatgtgtaaccatcatgaatt
		Seq-TDH3p-F	agttccctgaaattattccc	Sequencing primers used for plasmid pRS414-TDH3p-AfuSDR-ADH2t verification
		Seq-ADH2t-R	gtctacagtttagaggaatg
pRS414-TDH3p-CsSDR-ADH2t	Derived from pRS414-TDH3p-ADH2t by integrating cssdr gene in the PmeI site.	414-CsSDR-F	cacataaacaaacaaagtttatgaacggtccatcttctgc	Used for plasmid pRS414-TDH3p-CsSDR-ADH2t construction	pRS426-HXT7p-CsSDR-FBA1t-G418r	Used for amplifying the cssdr gene sequence	This study
		414-CsSDR-R	gacataagagatccgcgttttcacttgatcaaaccataag
		Seq-TDH3p-F	agttccctgaaattattccc	Sequencing primers used for plasmid pRS414-TDH3p-CsSDR-ADH2t verification
		Seq-ADH2t-R	gtctacagtttagaggaatg
pRS425-TEF1p-AKR1C2-PGK1t-Hygr	Derived from pRS425-TEF1p-PGK1t-Hygr by integrating akr1c2 gene in the PmeI site.	425-AKR1C2-F	aagttttaattacaaagtttatggactccaagtaccaatg	Used for plasmid pRS425-TEF1p-AKR1C2-PGK1t-Hygr construction	pRS426-HXT7p-AKR1C2-FBA1t-G418r	Used for amplifying the akr1c2 gene sequence	This study
		425-ARK1C2-R	ttcaattcaattcaatgttttcagtattcatcagagaatggg
		Seq-TEF1p-F	tcttcaatttctcaagtttc	Sequencing primers used for plasmid pRS425-TEF1p-AKR1C2-PGK1t-Hygr verification
		Seq-PGK1t-R	gcataaaggcattaaaagag
pRS425-TEF1p-AKR1C4-PGK1t-Hygr	Derived from pRS425-TEF1p-PGK1t-Hygr by integrating akr1c4 gene in the PmeI site.	425-AKR1C4-F	aagttttaattacaaagtttatggacccaaagtaccaaag	Used for plasmid pRS425-TEF1p-AKR1C4-PGK1t-Hygr construction	pRS426-HXT7p-AKR1C4-FBA1t-G418r	Used for amplifying the akr1c4 gene sequence	This study
		425-AKR1C4-R	ttcaattcaattcaatgttttcagtattcgtcagagaatg
		Seq-TEF1p-F	tcttcaatttctcaagtttc	Sequencing primers used for plasmid pRS425-TEF1p-AKR1C4-PGK1t-Hygr verification
		Seq-PGK1t-R	gcataaaggcattaaaagag
pRS425-TEF1p-FusC1-PGK1t-Hygr	Derived from pRS425-TEF1p-PGK1t-Hygr by integrating fusc1 gene in the PmeI site.	425-FusC1-F	aagttttaattacaaagtttatggttcaagttcttctaac	Used for plasmid pRS425-TEF1p-FusC1-PGK1t-Hygr construction	pRS426-HXT7p-FusC1-FBA1t-G418r	Used for amplifying the fusc1 gene sequence	This study
		425-FusC1-R	ttcaattcaattcaatgttttcacttgagatcaacgtc
		Seq-TEF1p-F	tcttcaatttctcaagtttc	Sequencing primers used for plasmid pRS425-TEF1p-FusC1-PGK1t-Hygr verification
		Seq-PGK1t-R	gcataaaggcattaaaagag
pRS425-TDH3p-AfuSDR-ADH2t-TEF1p-AKR1C2-PGK1t-HXT7p-CYP512W2-FBA1t-Hygr	Derived from pRS425-HXT7p-CYP512W2-FBA1t-Hygr by integrating the AfuSDR and AKR1C2 expression cassettes in the EcoRI site.	425-TDH3p-F	attcccacagttgtttaaacgaataaaaaacacgctttttc	Used for plasmid pRS425-TDH3p-AfuSDR-ADH2t-TEF1p-AKR1C2-PGK1t-HXT7p-CYP512W2-FBA1t-Hygr construction	pRS414-TDH3p-AfuSDR-ADH2t	Used for amplifying the AfiuSDR expression cassette	This study
		425-ADH2t-R	attcttcctgcgattcagaggagcagg
		425-TEF1p-F	ctctgaatcgcaggaagaatacactatac		pRS425-TEF1p-AKR1C2-PGK1t-Hygr	Used for amplifying the AKR1C2 expression cassette	This study
		425-PGK1t-R	gaaatatcttgaccgcagttacagcttcaaaatgtttct
		Seq-OX-F	aaaaaggtatatgcgtcagg	Sequencing primers used for plasmid pRS425-TDH3p-AfuSDR-ADH2t-TEF1p-AKR1C2-PGK1t-HXT7p-CYP512W2-FBA1t-Hygr verification
		Seq-RED-R	acttttcgatcagaaacttc
pRS425-TDH3p-AfuSDR-ADH2t-TEF1p-AKR1C4-PGK1t-HXT7p-CYP512W2-FBA1t-Hygr	Derived from pRS425-HXT7p-CYP512W2-FBA1t-Hygr by integrating the AfuSDR and AKR1C4 expression cassettes in the EcoRI site.	425-TDH3p-F	attcccacagttgtttaaacgaataaaaaacacgctttttc	Used for plasmid pRS425-TDH3p-AfuSDR-ADH2t-TEF1p-AKR1C4-PGK1t-HXT7p-CYP512W2-FBA1t-Hygr construction	pRS414-TDH3p-AfuSDR-ADH2t	Used for amplifying the AfiuSDR expression cassette	This study
		425-ADH2t-R	attcttcctgcgattcagaggagcagg
		425-TEF1p-F	ctctgaatcgcaggaagaatacactatac		pRS425-TEF1p-AKR1C4-PGK1t-Hygr	Used for amplifying the AKR1C4 expression cassette	This study
		425-PGK1t-R	gaaatatcttgaccgcagttacagcttcaaaatgtttct
		Seq-OX-F	aaaaaggtatatgcgtcagg	Sequencing primers used for plasmid pRS425-TDH3p-AfuSDR-ADH2t-TEF1p-AKR1C4-PGK1t-HXT7p-CYP512W2-FBA1t-Hygr verification
		Seq-RED-R	acttttcgatcagaaacttc
pRS425-TDH3p-AfuSDR-ADH2t-TEF1p-FusC1-PGK1t-HXT7p-CYP512W2-FBA1t-Hygr	Derived from pRS425-HXT7p-CYP512W2-FBA1t-Hygr by integrating the AfuSDR and FusC1 expression cassettes in the EcoRI site.	425-TDH3p-F	attcccacagttgtttaaacgaataaaaaacacgctttttc	Used for plasmid pRS425-TDH3p-AfuSDR-ADH2t-TEF1p-FusC1-PGK1t-HXT7p-CYP512W2-FBA1t-Hygr construction	pRS414-TDH3p-AfuSDR-ADH2t	Used for amplifying the AfiuSDR expression cassette	This study
		425-ADH2t-R	attcttcctgcgattcagaggagcagg
		425-TEF1p-F	ctctgaatcgcaggaagaatacactatac		pRS425-TEF1p-FusC1-PGK1t-Hygr	Used for amplifying the FusC1 expression cassette	This study
		425-PGK1t-R	gaaatatcttgaccgcagttacagcttcaaaatgtttct
		Seq-OX-F	aaaaaggtatatgcgtcagg	Sequencing primers used for plasmid pRS425-TDH3p-AfuSDR-ADH2t-TEF1p-FusC1-PGK1t-HXT7p-CYP512W2-FBA1t-Hygr verification
		Seq-RED-R	acttttcgatcagaaacttc
pRS425-TDH3p-CsSDR-ADH2t-TEF1p-AKR1C2-PGK1t-HXT7p-CYP512W2-FBA1t-Hygr	Derived from pRS425-HXT7p-CYP512W2-FBA1t-Hygr by integrating the CsSDR and AKR1C2 expression cassettes in the EcoRI site.	425-TDH3p-F	attcccacagttgtttaaacgaataaaaaacacgctttttc	Used for plasmid pRS425-TDH3p-CsSDR-ADH2t-TEF1p-AKR1C2-PGK1t-HXT7p-CYP512W2-FBA1t-Hygr construction	pRS414-TDH3p-CsSDR-ADH2t	Used for amplifying the CsSDR expression cassette	This study
		425-ADH2t-R	attcttcctgcgattcagaggagcagg
		425-TEF1p-F	ctctgaatcgcaggaagaatacactatac		pRS425-TEF1p-AKR1C2-PGK1t-Hygr	Used for amplifying the AKR1C2 expression cassette	This study
		425-PGK1t-R	gaaatatcttgaccgcagttacagcttcaaaatgtttct
		Seq-OX-F	aaaaaggtatatgcgtcagg	Sequencing primers used for plasmid pRS425-TDH3p-CsSDR-ADH2t-TEF1p-AKR1C2-PGK1t-HXT7p-CYP512W2-FBA1t-Hygr verification
		Seq-RED-R	acttttcgatcagaaacttc
pRS425-TDH3p-CsSDR-ADH2t-TEF1p-AKR1C4-PGK1t-HXT7p-CYP512W2-FBA1t-Hygr	Derived from pRS425-HXT7p-CYP512W2-FBA1t-Hygr by integrating the CsSDR and AKR1C4 expression cassettes in the EcoRI site.	425-TDH3p-F	attcccacagttgtttaaacgaataaaaaacacgctttttc	Used for plasmid pRS425-TDH3p-CsSDR-ADH2t-TEF1p-AKR1C4-PGK1t-HXT7p-CYP512W2-FBA1t-Hygr construction	pRS414-TDH3p-CsSDR-ADH2t	Used for amplifying the CsSDR expression cassette	This study
		425-ADH2t-R	attcttcctgcgattcagaggagcagg
		425-TEF1p-F	ctctgaatcgcaggaagaatacactatac		pRS425-TEF1p-AKR1C4-PGK1t-Hygr	Used for amplifying the AKR1C4 expression cassette	This study
		425-PGK1t-R	gaaatatcttgaccgcagttacagcttcaaaatgtttct
		Seq-OX-F	aaaaaggtatatgcgtcagg	Sequencing primers used for plasmid pRS425-TDH3p-CsSDR-ADH2t-TEF1p-AKR1C4-PGK1t-HXT7p-CYP512W2-FBA1t-Hygr verification
		Seq-RED-R	acttttcgatcagaaacttc
pRS425-TDH3p-CsSDR-ADH2t-TEF1p-FusC1-PGK1t-HXT7p-CYP512W2-FBA1t-Hygr	Derived from pRS425-HXT7p-CYP512W2-FBA1t-Hygr by integrating the CsSDR and FusC1 expression cassettes in the EcoRI site.	425-TDH3p-F	attcccacagttgtttaaacgaataaaaaacacgctttttc	Used for plasmid pRS425-TDH3p-CsSDR-ADH2t-TEF1p-FusC1-PGK1t-HXT7p-CYP512W2-FBA1t-Hygr construction	pRS414-TDH3p-CsSDR-ADH2t	Used for amplifying the CsSDR expression cassette	This study
		425-ADH2t-R	attcttcctgcgattcagaggagcagg
		425-TEF1p-F	ctctgaatcgcaggaagaatacactatac		pRS425-TEF1p-FusC1-PGK1t-Hygr	Used for amplifying the FusC1 expression cassette	This study
		425-PGK1t-R	gaaatatcttgaccgcagttacagcttcaaaatgtttct
		Seq-OX-F	aaaaaggtatatgcgtcagg	Sequencing primers used for plasmid pRS425-TDH3p-CsSDR-ADH2t-TEF1p-FusC1-PGK1t-HXT7p-CYP512W2-FBA1t-Hygr verification
		Seq-RED-R	acttttcgatcagaaacttc
pRS425-TDH3p-CsSDR-ADH2t-TEF1p-AKR1C4-PGK1t-Hygr	Derived from pRS425-TEF1p-PGK1t-Hygr by integrating the CsSDR and AKR1C4 expression cassettes in the HpaI site.	425-CsC4-F	acgatacctgagtattcccacagttgtttaaacgaataaaaaacacgct	Used for plasmid pRS425-TDH3p-CsSDR-ADH2t-TEF1p-AKR1C4-PGK1t-Hygr construction	pRS425-TDH3p-CsSDR-ADH2t-TEF1p-AKR1C4-PGK1t-HXT7p-CYP512W2-FBA1t-Hygr	Used for amplifying the CsSDR and AKR1C4 expression cassettes	This study
		425-CsC4-R	ttcaagaaatatcttgaccgcagttacagcttcaaaatgtttctactc
		Seq-OX-F	aaaaaggtatatgcgtcagg	Sequencing primers used for plasmid pRS425-TDH3p-CsSDR-ADH2t-TEF1p-AKR1C4-PGK1t-Hygr verification
		Seq-RED-R	acttttcgatcagaaacttc
pRS425-HXT7p-CYP512A2-FBA1t-Hygr	Derived from pRS425-Hygr by replacing the TEF1p and PGK1t sequence with the CYP512A2 expression cassette.	425-HXT7p-F	gagaaggttttgggacggtttaaagatgagctaggcttttgt	Used for plasmid pRS425-HXT7p-CYP512A2-FBA1t-Hygr construction	pRS426-HXT7p-CYP512A2-FBA1t-G418r	Used for amplifying the CYP512A2 expression cassette	Yuan, W., et al. (2022)1
		425-FBA1t-R	acttctcgtaggaacaatttcg
		425-Amp-F	cgaaattgttcctacgagaagtaaaccgccttagaccgc		pRS425-TEF1p-PGK1t-Hygr	Serves as the plasmid backbone	Lan, X., et al. (2019)2
		425-Amp-R	tatgatccaatatcaaaggaaatg
		425-LeuHyg-F	tcatttcctttgatattggatcatactaagaaaccattattatcatgac
		425-LeuHyg-R	aaaccgtcccaaaacctt
		Seq-HXT7p-F	caagaacaaacaagctc	Sequencing primers used for plasmid pRS425-HXT7p-CYP512A2-FBA1t-Hygr
		Seq-FBA1t-R	cttcagaagaaaagagc
pRS425-TDH3p-CsSDR-ADH2t-TEF1p-AKR1C4-PGK1t-HXT7p-CYP512A2-FBA1t-Hygr	Derived from pRS425-HXT7p-CYP512A2-FBA1t-Hygr by integrating the CsSDR and AKR1C4 expression cassettes.	425-A2Hyg-F	aggagtagaaacattttgaagctgtaactgcggtcaagatatttct	Used for plasmid pRS425-TDH3p-CsSDR-ADH2t-TEF1p-AKR1C4-PGK1t-HXT7p-CYP512A2-FBA1t-Hygr construction	pRS425-HXT7p-CYP512A2-FBA1t-G418r	Serves as the plasmid backbone	This study
		425-A2Hyg-R	ctgtcagaccaagtttactcat
		425-AmpLeu-F	tatatgagtaaacttggtctgacagttaccaatgcttaatcagtgagg
		425-AmpLeu-R	aactgtgggaatactcaggtat
		425-CsC4-F	acgatacctgagtattcccacagttgtttaaacgaataaaaaacacgct		pRS425-TDH3p-CsSDR-ADH2t-TEF1p-AKR1C4-PGK1t-HXT7p-CYP512W2-FBA1t-Hygr	Used for amplifying the CsSDR and AKR1C4 expression cassettes	This study
		425-CsC4-R	ttcaagaaatatcttgaccgcagttacagcttcaaaatgtttctactc
		Seq-OX-F	aaaaaggtatatgcgtcagg	Sequencing primers used for plasmid pRS425-TDH3p-CsSDR-ADH2t-TEF1p-AKR1C4-PGK1t-HXT7p-CYP512A2-FBA1t-Hygr verification
		Seq-RED-R	acttttcgatcagaaacttc
		Seq-HXT7p-F	caagaacaaacaagctc
		Seq-FBA1t-R	cttcagaagaaaagagc
pRS426-HXT7p-CYP512W6T212A-FBA1t-G418r	Derived from pRS426-HXT7p-FBA1t-G418r by integrating the T212A mutant fragments 1 and 2 in the PmeI site.	1-W6-F	aagtttttttaattttaatcaaaaaatggcggacaatcaagc	Used for plasmid pRS426-HXT7p-CYP512W6T212A-FBA1t-G418r construction	pRS426-HXT7p-CYP512W6-FBA1t-G418r	Used for amplifying the T212A mutant ftagment 1	This study
		1-T212A-R	tcggggaacaggaacagaacagccccggctttgacgatctc
		2-T212A-F	ccggggctgttctgttcctgttccccga			Used for amplifying the T212A mutant ftagment 2
		2-W6-R	actatatcaattaatttgaattaacttattccgccacggcg
		Seq-HXT7p-F	caagaacaaacaagctc	Sequencing primers used for plasmid pRS426-HXT7p-CYP512W6T212A-FBA1t-G418r verification
		Seq-FBA1t-R	cttcagaagaaaagagc
pRS426-HXT7p-CYP512W6L108A-FBA1t-G418r	Derived from pRS426-HXT7p-FBA1t-G418r by integrating the L108A mutant fragments 1 and 2 in the PmeI site.	1-W6-F	aagtttttttaattttaatcaaaaaatggcggacaatcaagc	Used for plasmid pRS426-HXT7p-CYP512W6L108A-FBA1t-G418r construction	pRS426-HXT7p-CYP512W6-FBA1t-G418r	Used for amplifying the L108A mutant ftagment 1	This study
		1-L108A-R	acggtgtacctgtattgcagagccgtttcgacagtggcagtaa
		2-L108A-F	aacggctctgcaatacaggtacaccg			Used for amplifying the L108A mutant ftagment 2
		2-W6-R	actatatcaattaatttgaattaacttattccgccacggcg
		Seq-HXT7p-F	caagaacaaacaagctc	Sequencing primers used for plasmid pRS426-HXT7p-CYP512W6L108A-FBA1t-G418r verification
		Seq-FBA1t-R	cttcagaagaaaagagc
pRS426-HXT7p-CYP512W6V105L-FBA1t-G418r	Derived from pRS426-HXT7p-FBA1t-G418r by integrating the V105L mutant fragments 1 and 2 in the PmeI site.	1-W6-F	aagtttttttaattttaatcaaaaaatggcggacaatcaagc	Used for plasmid pRS426-HXT7p-CYP512W6V105L-FBA1t-G418r construction	pRS426-HXT7p-CYP512W6-FBA1t-G418r	Used for amplifying the V105L mutant ftagment 1	This study
		1-V105L-R	ctgtattgcagaagcgtttccaaagtggcagtaaaggagagc
		2-V105L-F	actttggaaacgcttctgcaatacagg			Used for amplifying the V105L mutant ftagment 2
		2-W6-R	actatatcaattaatttgaattaacttattccgccacggcg
		Seq-HXT7p-F	caagaacaaacaagctc	Sequencing primers used for plasmid pRS426-HXT7p-CYP512W6V105L-FBA1t-G418r verification
		Seq-FBA1t-R	cttcagaagaaaagagc
pRS426-HXT7p-CYP512W6M365A-FBA1t-G418r	Derived from pRS426-HXT7p-FBA1t-G418r by integrating the M365A mutant fragments 1 and 2 in the PmeI site.	1-W6-F	aagtttttttaattttaatcaaaaaatggcggacaatcaagc	Used for plasmid pRS426-HXT7p-CYP512W6M365A-FBA1t-G418r construction	pRS426-HXT7p-CYP512W6-FBA1t-G418r	Used for amplifying the M365A mutant ftagment 1	This study
		1-M365A-R	atgtccttcatcgcgatccgagctaacgatgccagggtgaagc
		2-M365A-F	gttagctcggatcgcgatgaagga			Used for amplifying the M365A mutant ftagment 2
		2-W6-R	actatatcaattaatttgaattaacttattccgccacggcg
		Seq-HXT7p-F	caagaacaaacaagctc	Sequencing primers used for plasmid pRS426-HXT7p-CYP512W6M365A-FBA1t-G418r verification
		Seq-FBA1t-R	cttcagaagaaaagagc
pRS426-HXT7p-CYP512W6R366A-FBA1t-G418r	Derived from pRS426-HXT7p-FBA1t-G418r by integrating the R366A mutant fragments 1 and 2 in the PmeI site.	1-W6-F	aagtttttttaattttaatcaaaaaatggcggacaatcaagc	Used for plasmid pRS426-HXT7p-CYP512W6R366A-FBA1t-G418r construction	pRS426-HXT7p-CYP512W6-FBA1t-G418r	Used for amplifying the R366A mutant ftagment 1	This study
		1-R366A-R	atgatgtccttcatcgcgatagccattaacgatgccagggtgaa
		2-R366A-F	taatggctatcgcgatgaaggacatcat			Used for amplifying the R366A mutant ftagment 2
		2-W6-R	actatatcaattaatttgaattaacttattccgccacggcg
		Seq-HXT7p-F	caagaacaaacaagctc	Sequencing primers used for plasmid pRS426-HXT7p-CYP512W6R366A-FBA1t-G418r verification
		Seq-FBA1t-R	cttcagaagaaaagagc
pRS426-HXT7p-GlATA211L-FBA1t-G418r	Derived from pRS426-HXT7p-FBA1t-G418r by integrating the A211L mutant fragments 1 and 2 in the PmeI site.	426-1673-F	tttttaattttaatcaaaaaatgaattactcggcatcatc	Used for plasmid pRS426-HXT7p-GlATA211L-FBA1t-G418r construction	pRS426-HXT7p-GlAT-FBA1t-G418r	Used for amplifying the A211L mutant ftagment 1	This study
		1673-A211L-1-R	gttcgcgtacaacttcgagccgtatgcg
		1673-A211L-2-F	ggctcgaagttgtacgcgaacctccggg			Used for amplifying the A211L mutant ftagment 2
		426-1673-R	atcaattaatttgaattaactcataaggacgccttcatc
		Seq-HXT7p-F	caagaacaaacaagctc	Sequencing primers used for plasmid pRS426-HXT7p-GlATA211L-FBA1t-G418r verification
		Seq-FBA1t-R	cttcagaagaaaagagc
pRS426-HXT7p-GlATA211F-FBA1t-G418r	Derived from pRS426-HXT7p-FBA1t-G418r by integrating the A211F mutant fragments 1 and 2 in the PmeI site.	426-1673-F	tttttaattttaatcaaaaaatgaattactcggcatcatc	Used for plasmid pRS426-HXT7p-GlATA211F-FBA1t-G418r construction	pRS426-HXT7p-GlAT-FBA1t-G418r	Used for amplifying the A211F mutant ftagment 1	This study
		1673-A211F-1-R	gttcgcgtaaaacttcgagccgtatgcg
		1673-A211F-2-F	ggctcgaagttttacgcgaacctccggg			Used for amplifying the A211F mutant ftagment 2
		426-1673-R	atcaattaatttgaattaactcataaggacgccttcatc
		Seq-HXT7p-F	caagaacaaacaagctc	Sequencing primers used for plasmid pRS426-HXT7p-GlATA211F-FBA1t-G418r verification
		Seq-FBA1t-R	cttcagaagaaaagagc
pRS426-HXT7p-GlATG208L-FBA1t-G418r	Derived from pRS426-HXT7p-FBA1t-G418r by integrating the G208L mutant fragments 1 and 2 in the PmeI site.	426-1673-F	tttttaattttaatcaaaaaatgaattactcggcatcatc	Used for plasmid pRS426-HXT7p-GlATG208L-FBA1t-G418r construction	pRS426-HXT7p-GlAT-FBA1t-G418r	Used for amplifying the G208L mutant ftagment 1	This study
		1673-G208L-1-R	cgccttcgacaagtatgcgaacaggcatg
		1673-G208L-2-F	ttcgcatacttgtcgaaggcgtacgcga			Used for amplifying the G208L mutant ftagment 2
		426-1673-R	atcaattaatttgaattaactcataaggacgccttcatc
		Seq-HXT7p-F	caagaacaaacaagctc	Sequencing primers used for plasmid pRS426-HXT7p-GlATG208L-FBA1t-G418r verification
		Seq-FBA1t-R	cttcagaagaaaagagc
pRS426-HXT7p-GlATR218L-FBA1t-G418r	Derived from pRS426-HXT7p-FBA1t-G418r by integrating the R218L mutant fragments 1 and 2 in the PmeI site.	426-1673-F	tttttaattttaatcaaaaaatgaattactcggcatcatc	Used for plasmid pRS426-HXT7p-GlATR218L-FBA1t-G418r construction	pRS426-HXT7p-GlAT-FBA1t-G418r	Used for amplifying the R218L mutant ftagment 1	This study
		1673-R218L-1-R	ggagatgtacaagacccggaggttcgc
		1673-R218L-2-F	ctccgggtcttgtacatctccctcgcgc			Used for amplifying the R218L mutant ftagment 2
		426-1673-R	atcaattaatttgaattaactcataaggacgccttcatc
		Seq-HXT7p-F	caagaacaaacaagctc	Sequencing primers used for plasmid pRS426-HXT7p-GlATR218L-FBA1t-G418r verification
		Seq-FBA1t-R	cttcagaagaaaagagc
pRS426-HXT7p-GlATS79L-FBA1t-G418r	Derived from pRS426-HXT7p-FBA1t-G418r by replacing the fragment between EcoRI and PmeI sites with the HXT7p sequence, S79L mutant fragments 1 and 2.	HXT7p-1673-F	gtatcgataagcttgatatcacttctcgtaggaacaattt	Used for plasmid pRS426-HXT7p-GlATS79L-FBA1t-G418r construction	pRS426-HXT7p-GlAT-FBA1t-G418r	Used for amplifying the S79L mutant ftagment 1	This study
		1673-S79L-1-R	ggcgccccacaagtacgccccgagggagtc
		1673-S79L-2-F	ggggcgtacttgtggggcgccgccttcg			Used for amplifying the S79 mutant ftagment 2
		426-1673-R	atcaattaatttgaattaactcataaggacgccttcatc
		Seq-HXT7p-F	caagaacaaacaagctc	Sequencing primers used for plasmid pRS426-HXT7p-GlATS79L-FBA1t-G418r verification
		Seq-FBA1t-R	cttcagaagaaaagagc
pRS426-HXT7p-GlATH305A-FBA1t-G418r	Derived from pRS426-HXT7p-FBA1t-G418r by integrating the H305A mutant fragments 1 and 2 in the PmeI site.	426-1673-F	tttttaattttaatcaaaaaatgaattactcggcatcatc	Used for plasmid pRS426-HXT7p-GlATH305A-FBA1t-G418r construction	pRS426-HXT7p-GlAT-FBA1t-G418r	Used for amplifying the H305A mutant ftagment 1	This study
		1673-H305A-R	cccgaagcaagcgaagacgccggagagg
		1673-H305A-F	ccggcgtcttcgcttgcttcggggacctag			Used for amplifying the H305A mutant ftagment 2
		426-1673-R	atcaattaatttgaattaactcataaggacgccttcatc
		Seq-HXT7p-F	caagaacaaacaagctc	Sequencing primers used for plasmid pRS426-HXT7p-GlATH305A-FBA1t-G418r verification
		Seq-FBA1t-R	cttcagaagaaaagagc
pET28a-T7p-BsAT-T7t	Derived from pET28a by replacing the ftagment between BamHI and NdeI sites with the bsat gene sequence.	21-BsAT-F	cgcgcggcagccatatgatggaagttagaactatctctacagaaattatcaagc	Used for plasmid pET28a-T7p-BsAT-T7t construction	pRS426-HXT7p-BsAT-FBA1t-G418r	Used for amplifying the bsat gene sequence	This study
		21-BsAT-R	gctcgaattcggatccttaaatagatggattcaaagaagcataagtcataatacctgg
		T7	-	Sequencing primers used for plasmid pET28a-T7p-BsAT-T7t verification
		T7-ter	-
pRS426-HXT7p-GlAT-FBA1t-TPI1p-BsAT-ADH1t-G418r	Derived from pRS426-HXT7p-GlAT-FBA1t-G418r by integrating the BsAT expression cassette in the EcoRI site.	1-ADH1t-F	gacggtatcgataagcttgatatcgcatgccggtagaggtgtg	Used for plasmid pRS426-HXT7p-GlAT-FBA1t-TPI1p-BsAT-ADH1t-G418r construction	Saccharomyces cerevisiae gDNA	Used for amplifying the terminater of adh1 gene	This study
		1-ADH1t-R	agctttggacttcttcgc
		TA-BsAT-F	gcgaagaagtccaaagctttaaatagatggattcaaagaagcataag		pRS426-HXT7p-BsAT-FBA1t-G418r	Used for amplifying the bsat gene sequence	This study
		TA-BsAT-R	catacataaactaaaaatggaagttagaactatctctacagaaatta
		2-TPI1p-F	ttttagtttatgtatgtgttttttgta		Saccharomyces cerevisiae gDNA	Used for amplifying the promoter of tpi1 gene	This study
		2-TPI1p-R	ctacgagaagtgggctgcaggaatttatatctaggaacccatcaggttg
		Seq-LacZ-F	tgctgcaaggcgattaagttgg	Sequencing primers used for plasmid pRS426-HXT7p-GlAT-FBA1t-TPI1p-BsAT-ADH1t-G418r verification
		Seq-HXT7p-R	atccagcagaagcaaatgta
pRS426-PYK1p-GlAT-TDH2t-TPI1p-BsAT-ADH1t-HXT7p-CYP512W6-FBA1t-G418r	Derived from pRS426-HXT7p-CYP512W6-FBA1t-G418r by integrating the BsAT and GlAT expression cassettes in the EcoRI site.	1-TDH2t-F	gacggtatcgataagcttgatatcggcgaaaagccaattagtgtg	Used for plasmid pRS426-PYK1p-GlAT-TDH2t-TPI1p-BsAT-ADH1t-HXT7p-CYP512W6-FBA1t-G418r construction	Saccharomyces cerevisiae SC62 gDNA	Used for amplifying the terminater of tdh2 gene	This study
		1-TDH2t-R	atttaactccttaagttactttaatgattta
		PT-GlAT-F	aacttaaggagttaaattcataaggacgccttcatcag		pRS426-HXT7p-GlAT-FBA1G418r	Used for amplifying the glat gene sequence	This study
		PT-GlAT-R	aaacaaataaaacatcatcacaatgaattactcggcatcatcggtc
		2-PYK1p-F	tgtgatgatgttttatttgttttgattgg		Saccharomyces cerevisiae SC62 gDNA	Used for amplifying the promoter of pyk1 gene	This study
		2-PYK1p-R	ctgatgggttcctagatataaatgctactattttggagattaatctc
		all-TPI1p-F	atctccaaaatagtagcatttatatctaggaacccatcaggttg		pRS426-HXT7p-GlAT-FBA1t-TPI1p-BsAT-ADH1t-G418r	Used for amplifying the BsAT expression cassette	This study
		all-ADH1t-R	ctacgagaagtgggctgcaggaattcatgccggtagaggtgt
		Seq-LacZ-F	tgctgcaaggcgattaagttgg	Sequencing primers used for plasmid pRS426-PYK1p-GlAT-TDH2t-TPI1p-BsAT-ADH1t-HXT7p-CYP512W6-FBA1t-G418rr verification
		Seq-PYK1p-R	cgatattcgttggcttt
		Seq-TPI1p-F	ttggctcggctgctgta
		Seq-HXT7p-R	atccagcagaagcaaatgta
pRS426-TEF1p-BsAT-PGK1t-HXT7p-CYP512W6-FBA1t-G418r	Derived from pRS426-HXT7p-CYP512W6-FBA1t-G418r by integrating the BsAT expression cassette in the EcoRI site.	1-PGK1t-F	gtatcgataagcttgatatcgaattccaggaagaatacactatactggatc	Used for plasmid pRS426-TEF1p-BsAT-PGK1t-HXT7p-CYP512W6-FBA1t-G418r construction	pRS425-TEF1p-PGK1t-Hygr	Used for amplifying the terminater of pgk1 gene	Lan, X., et al. (2019)2
		1-PGK1t-R	ctttgaatccatctatttaaaaacattgaattgaattgaaatcgat
		TP-BsAT-F	ttcaattcaattcaatgtttttaaatagatggattcaaagaagcat		pRS426-HXT7p-BsAT-FBA1t-G418r	Used for amplifying the bsat gene sequence	This study
		TP-BsAT-R	atctaagttttaattacaaaatggaagttagaactatctctacag
		2-TEF1p-F	gagatagttctaacttccattttgtaattaaaacttagattagattgct		pRS425-TEF1p-PGK1t-Hygr	Used for amplifying the promoter of tef1 gene	Lan, X., et al. (2019)2
		2-TEF1p-R	ctacgagaagtgggctgcagacagcttcaaaatgtttctact
		Seq-LacZ-F	tgctgcaaggcgattaagttgg	Sequencing primers used for plasmid pRS426-TEF1p-BsAT-PGK1t-HXT7p-CYP512W6-FBA1t-G418r verification
		Seq-BsAT-F	tcaataaatcagcataaccaccac
		Seq-BsAT-R	aaagacgactttttgccatctaa
pCRCT-H1	Derived from pCRCT by replaging the fragment between two BsaI sites with the H1-N20 sequence via golden gate assembly.	H1-N20-F	ccaaaacccaatgctagtagagaaggggtttt	Used for plasmid pCRCT-H1 construction	-	Used for annealing to form the H1-N20 fragment	-
		H1-N20-R	ctctaaaaccccttctctactagcattgggtt
		Seq-SNR52-F	acagaaacttgatgtttt	Sequencing primers used for plasmid pCRCT-H1 verification
pCRCT-H1-arm	Derived from pCRCT-H1 by integrating the H1 site left and right homologous arms in the BglII site.	H1-LA-F	cgatatttctcatactagttctagaaatcatgctgactctgtgg	Used for plasmid pCRCT-H1-arm construction	Saccharomyces cerevisiae SC62 gDNA	Used for amplifying the left homologous arm of H1 site	This study
		H1-LA-R	aagagcgcggaggtttaaacttctctactagcattggactttaat
		H1-RA-F	agtccaatgctagtagagaagtttaaacctccgcgctcttttcc			Used for amplifying the right homologous arm of H1 site
		H1-RA-R	ccatgttatgttcaattggcagatcatcagctctggaacaacga
		Seq-ADH2t-F	tacccattcctctaaactgt	Sequencing primers used for plasmid pCRCT-H1-arm verification
		Seq-PRP1p-R	gtttatcaatgtgggtcgtt
pCRCT-H1-CYP512W2	Derived from pCRCT-H1-arm by integrating the CYP512W2 expression cassette in the PmeI site.	H1-HXTpFBA1t-F	attaaagtccaatgctagtagagaaacttctcgtaggaacaatttc	Used for plasmid pCRCT-H1-CYP512W2 construction	pRS425-HXT7p-CYP512W2-FBA1t-Hygr	Used for amplifying the CYP512W2 expression cassette	Yuan, W., et al. (2022)1
		H1-HXTpFBA1t-R	aaaaaaatcggaaaagagcgcggagaaagatgagctaggcttttgt
		Seq-H1LA-F	ggtggtgcgaacaatagag	Sequencing primers used for plasmid pCRCT-H1-CYP512W2 verification
		Seq-H1RA-R	cttcaatagatggcaaatgg
pCRCT-H2	Derived from pCRCT by replaging the fragment between two BsaI sites with the H2-N20 sequence via golden gate assembly.	H2-N20-F	ccaaaacgagataggtaaataaacgcggtttt	Used for plasmid pCRCT-H2 construction	-	Used for annealing to form the H2-N20 fragment	-
		H2-N20-R	ctctaaaaccgcgtttatttacctatctcgtt
		Seq-SNR52-F	acagaaacttgatgtttt	Sequencing primers used for plasmid pCRCT-H2 verification
pCRCT-H2-arm	Derived from pCRCT-H2 by integrating the H2 site left and right homologous arms in the BglII site.	H2-LA-F	cgatatttctcatactagttctagagacgtcaactatgaaagaagatc	Used for plasmid pCRCT-H2-arm construction	Saccharomyces cerevisiae SC62 gDNA	Used for amplifying the left homologous arm of H2 site	This study
		H2-LA-R	agataggtaaataaacgtttaaactgtttattacatgaagaagaagttagt
		H2-RA-F	cttcatgtaataaacagtttaaacgtttatttacctatctctaaacttcaac			Used for amplifying the right homologous arm of H2 site
		H2-RA-R	ccatgttatgttcaattggcagatctaagctgattcaaatgagctaaaaa
		Seq-ADH2t-F	tacccattcctctaaactgt	Sequencing primers used for plasmid pCRCT-H2-arm verification
		Seq-PRP1p-R	gtttatcaatgtgggtcgtt
pCRCT-H2-CYP512W2	Derived from pCRCT-H2-arm by integrating the CYP512W2 expression cassette in the PmeI site.	H2-HXTpFBA1t-F	taacttcttcttcatgtaataaacaacttctcgtaggaacaatttc	Used for plasmid pCRCT-H2-CYP512W2 construction	pRS425-HXT7p-CYP512W2-FBA1t-Hygr	Used for amplifying the CYP512W2 expression cassette	Yuan, W., et al. (2022)1
		H2-HXTpFBA1t-R	gaagtttagagataggtaaataaacaaagatgagctaggcttttgt
		Seq-H2LA-F	aggcgggaagggacaac	Sequencing primers used for plasmid pCRCT-H2-CYP512W2 verification
		Seq-H2RA-R	actcaaagggtcggaaa
pCRCT-eGFP122	Derived from pCRCT by replacing the fragment between two BsaI sites with the eGFP122-N20 sequence via golden gate assembly.	122-N20-F	ccaaaaccttcagggtcagcttgccgtgtttt	Used for plasmid pCRCT-eGFP122 construction	-	Used for annealing to form the eGFP122-N20 fragment	-
		122-N20-R	ctctaaaacacggcaagctgaccctgaaggtt
		Seq-SNR52-F	acagaaacttgatgtttt	Sequencing primers used for plasmid pCRCT-eGFP122 verification
pUC19-122-arm	Derived from pUC19 by integrating the eGFP-122 site left and right homologous arms in the EcoRI site.	122-LA-F	cgacgttgtaaaacgacggccagtggctcttcaggcggactgggtgctc	Used for plasmid pUC19-122-arm construction	Saccharomyces cerevisiae SC62 gDNA	Used for amplifying the left homologous arm of eGFP-122 site	This study
		122-LA-R	ggcgagggcgagggcgatgcgtttaaacgcaagctgaccctgaagttca
		122-RA-F	gaacttcagggtcagcttgcgtttaaacgcatcgccctcgccc			Used for amplifying the right homologous arm of eGFP-122 site
		122-RA-R	gatccccgggtaccgagctcgaattgctcttcacataggtccattctcttagcgca
		pUC19-F	accgcacagatgcgtaaggagaa	Sequencing primers used for plasmid pUC19-122-arm verification
		M13R	-
pUC19-122-CYP512W2I108A-RFP	Derived from pUC19-122-arm by integrating the CYP512W2I108A and RFP expression cassettes in the PmeI site.	d-TEF2p-F	cagatgaacttcagggtcagcttgcggggccgtatacttacatatagtag	Used for plasmid pUC19-122-CYP512W2I108A+RFP construction	Saccharomyces cerevisiae gDNA	Used for amplifying the promoterr of tef2 gene	This study
		d-TEF2p-R	gggtcctccaacgtcgccatgtttagttaattatagttcgttgaccg
		d-I108A-F	cgaactataattaactaaacatggcgacgttggagga		pRS426-HXT7p-CYP512W2I108A-FBA1t-G418r	Used for amplifying the cyp512w2I108A gene sequence	Luo, Y., et al. (2023)3
		d-I108A-R	taaagacataagagatccgctcaagaagcctgcgcat
		d-ADH2t-F	ggcatgcgcaggcttcttgagcggatctcttatgtctttacg		pRS414-TDH3p-ADH2t	Used for amplifying the terminater of adh2 gene	Lab stock
		d-ADH2t-R	cacactaattggcttttcgccgattcagaggagcaggaca
		d-TDH2t-F	tgtcctgctcctctgaatcggcgaaaagccaattagtgtg		Saccharomyces cerevisiae SC62 gDNA	Used for amplifying the terminater of tdh2 gene	This study
		d-TDH2t-R	gtcactccaccggtgcttaaatttaactccttaagttactttaatgattt
		d-RFP-F	agtaacttaaggagttaaatttaagcaccggtggagtg		pRS424-TDH3p-RFP-ADH2t	Used for amplifying the rfp gene sequence	Lab stock
		d-RFP-R	aaacacatacataaactaaaaatggcgagtagcgaaga
		d-TPI1p-F	acgtcttcgctactcgccatttttagtttatgtatgtgttttttgtagtt		Saccharomyces cerevisiae SC62 gDNA	Used for amplifying the promoterr of tpi1 gene	This study
		d-TPI1p-R	tgtccggcgagggcgagggcgatgctatatctaggaacccatcaggttg
		Seq-d122LA-F	tcgggcatggcggacttga	Sequencing primers used for plasmid pUC19-122-CYP512W2I108A+RFP verification
		Seq-dTEF2p-F	ctggtgtcgctccttcta
		Seq-dI108A-F	ttcgcttcacgttggat
		Seq-dADH2t-F	gcggatctcttatgtctt
		Seq-d122RA-R	atggtgagcaagggcgag
pCRCT-eGFP309	Derived from pCRCT by replacing the fragment between two BsaI sites with the eGFP309-N20 sequence via golden gate assembly.	309-N20-F	ccaaaacaccatcttcttcaaggacgagtttt	Used for plasmid pCRCT-eGFP309 construction	-	Used for annealing to form the eGFP309-N20 fragment	This study
		309-N20-R	ctctaaaactcgtccttgaagaagatggtgtt
		Seq-SNR52-F	acagaaacttgatgtttt	Sequencing primers used for plasmid pCRCT-eGFP309 verification
pUC19-309-arm	Derived from pUC19 by integrating the eGFP-309 site left and right homologous arms in the EcoRI site.	309-LA-F	cgacgttgtaaaacgacggccagtggctcttcaaaccagactatatataaggataaattac	Used for plasmid pUC19-309-arm construction	Saccharomyces cerevisiae SC62 gDNA	Used for amplifying the left homologous arm of eGFP 309 site	This study
		309-LA-R	cgcaccatcttcttcaaggagtttaaacactacaagacccgcgc
		309-RA-F	ctcggcgcgggtcttgtagtgtttaaactccttgaagaagatggtgcg			Used for amplifying the right homologous arm of eGFP 309 site
		309-RA-R	gatccccgggtaccgagctcgaattgctcttcaaaaaaggttgaaaccagttcc
		pUC19-F	accgcacagatgcgtaaggagaa	Sequencing primers used for plasmid pUC19-309-arm verification
		M13R	-
pUC19-309-CYP512W2I108A-RFP	Derived from pUC19-309-arm by integrating the CYP512W2(I108A) and RFP expression cassettes in the PmeI site.	309TEF2p-F	ttcacctcggcgcgggtcttgtagtggggccgtatacttacatatagtag	Used for plasmid pUC19-309-CYP512W2I108A+RFP construction	pUC19-122-CYP512W2I108A+RFP	Used for amplifying the CYP512W2I108A and RFP expression cassettes	This study
		309TPI1p-R	aggagcgcaccatcttcttcaaggatatatctaggaacccatcaggttg
		Seq-d309LA-F	cgttgtggctgttgtagt	Sequencing primers used for plasmid pUC19-309-CYP512W2I108A+RFP verification
		Seq-dTEF2p-F	ctggtgtcgctccttcta
		Seq-dI108A-F	ttcgcttcacgttggat
		Seq-dADH2t-F	gcggatctcttatgtctt
		Seq-d309RA-R	ccaccctcgtgaccaccttc
pCRCT-RFP191	Derived from pCRCT by replacing the fragment between two BsaI sites with the RFP191-N20 sequence via golden gate assembly.	191-N20-F	ccaaaacggaaccgtactggaactgcggtttt	Used for plasmid pCRCT-RFP191 construction	-	Used for annealing to form the RFP191-N20 fragment	This study
		191-N20-R	ctctaaaaccgcagttccagtacggttccgtt
		Seq-SNR52-F	acagaaacttgatgtttt	Sequencing primers used for plasmid pCRCT-RFP191 verification
pUC19-191-arm	Derived from pUC19 by integrating the RFP-191 site left and right homologous arms in the EcoRI site.	191-LA-F	cgacgttgtaaaacgacggccagtggtttaaacaaggagttaaatttaagcaccg	Used for plasmid pUC19-109-arm construction	Saccharomyces cerevisiae SC27 gDNA	Used for amplifying the left homologous arm of RFP 191 site	This study
		191-LA-R	ccgttcgcttgggacatcctgaattcagttccagtacggttccaa
		191-RA-F	tttggaaccgtactggaactgaattcaggatgtcccaagcgaa			Used for amplifying the right homologous arm of RFP 191 site	This study
		191-RA-R	tccccgggtaccgagctcgaattgtttaaactcagtggcatgtgagattct
		pUC19-F	accgcacagatgcgtaaggagaa	Sequencing primers used for plasmid pUC19-191-arm verification
		M13R	-
pUC19-191-CYP512W6-CsSDR-AKR1C4-EGFPsyn-mutant	Derived from pUC19-191-arm by integrating the CYP512W6, CsSDR, AKR1C4 and synonymous mutant EGFP expression cassettes in the EcoRI site.	d-URA3p-F	taagctttggaaccgtactggaacttcaattcatcattttttttttattctt	Used for plasmid pUC19-191-CYP512W6-CsSDR-AKR1C4-EGFPsyn-mutant construction	Saccharomyces cerevisiae SC62 gDNA	Used for amplifying the promoter of ura3 gene	This study
		d-URA3p-R	agagcttgattgtccgccatgatttatcttcgtttcctgcag
		d-W6-F	gcaggaaacgaagataaatcatggcggacaatcaagc		pRS426-HXT7p-CYP512W6-FBA1t-G418r	Used for amplifying the cyp512w6 gene sequence	This study
		d-W6-R	attcaatcatgattctttttttattccgccacggcg
		d-PYK1t-F	agcgcgccgtggcggaataaaaaaagaatcatgattgaatgaaga		Saccharomyces cerevisiae SC62 gDNA	Used for amplifying the terminater of pyk1 gene	This study
		d-PYK1t-R	aaaaaaggtgcacacgcgtggctttctcatcgttatgacgacaat
		d-ENO2t-F	ctccaattgtcgtcataacgatgagaaagccacgcgtgtg		Saccharomyces cerevisiae SC62 gDNA	Used for amplifying the terminater of eno2 gene	This study
		d-ENO2t-R	cttatggtttgatcaagtgaagtgcttttaactaagaattattagt
		d-CsSDR-F	aattcttagttaaaagcacttcacttgatcaaaccataagctc		pRS425-TDH3p-CsSDR-ADH2t-TEF1p-AKR1C4-PGK1t-HXT7p-CYP512W2-FBA1t-Hygr	Used for amplifying the cssdr gene sequence	This study
		d-CsSDR-R	ataaatacagtataatagacatgaacggtccatcttctg
		d-COX12p-F	gcagaagatggaccgttcatgtctattatactgtatttatgtgct		Saccharomyces cerevisiae SC62 gDNA	Used for amplifying the promoter of cox12 gene	This study
		d-COX12p-R	agatagcggcgtaggtggccgcgaaatctatatgacaccatgtattct
		d-CCW12p-F	aaagaatacatggtgtcatatagatttcgcggccacctac		Saccharomyces cerevisiae SC62 gDNA	Used for amplifying the promoter of ccw12 gene	This study
		d-CCW12p-R	ctttggtactttgggtccattattgatatagtgtttaagcgaatg
		d-AKR1C4-F	gcttaaacactatatcaataatggacccaaagtaccaaa		pRS425-TDH3p-CsSDR-ADH2t-TEF1p-AKR1C4-PGK1t-HXT7p-CYP512W2-FBA1t-Hygr	Used for amplifying the akr1c4 gene sequence	This study
		d-AKR1C4-R	ataattagagattaaatcgctcagtattcgtcagagaatggg
		d-PDC1t-F	cattctctgacgaatactgagcgatttaatctctaattattagtt		Saccharomyces cerevisiae SC62 gDNA	Used for amplifying the terminater of pdc1 gene	This study
		d-PDC1t-R	ggtagcaatttgaggagtattattatcgtttaagagaaattctccaaat
		d-GMP1t-F	aatttggagaatttctcttaaacgataataatactcctcaaattgctacc		Saccharomyces cerevisiae SC62 gDNA	Used for amplifying the terminater of gpm1 gene	This study
		d-GMP1t-R	tggatgaattatataaatgagtctgaagaatgaatgatttgatg
		d-EGFP*-F	aaatcattcattcttcagactcatttatataattcatccataccatg		pUC57-EGFPsyn-mutant	Used for amplifying the gene sequence of synonymous mutated egfp	Synthesized by GENEWIZ (Suzhou, China)
		d-EGFP*-R	cccaactacgatcgcaaattatggtatccaaaggagaagaa
		d-PFY1p-F	tcttctcctttggataccataatttgcgatcgtagttgg		Saccharomyces cerevisiae SC62 gDNA	Used for amplifying the promoter of pfy1 gene	This study
		d-PFY1p-R	cgctgccgttcgcttgggacatcctaggagacgttactttgtttatatat
		Seq-d191LA-F	agtcctgggtaacggtaacaaca	Sequencing primers used for plasmid pUC19-191-CYP512W6-CsSDR-AKR1C4-EGFPsyn-mutant verification
		Seq-W6-1-F	agaagtacctcccggccaagaa
		Seq-W6-2-F	cacctcgcttgccctggacg
		Seq-CsSDR-F	cagccaaacacttgaccaaa
		Seq-CCW12-F	cagtattgcgataatgggagtc
		Seq-AKR1C4-F	gttgctcactctgccttggg
		Seq-EGFP*-F	tcaggcaataaaacaggacc
pUC19-191-CsSDR-AKR1C4-EGFPsyn-mutant	Derived from pUC19-191-arm by integrating the CsSDR, AKR1C4 and synonymous mutant EGFP expression cassettes in the EcoRI site.	dJA-ENO2t-F	taagctttggaaccgtactggaactaaagccacgcgtgtg	Used for plasmid pUC19-191-CsSDR-AKR1C4-EGFPsyn-mutant construction	pUC19-191-CYP512W6-CsSDR-AKR1C4-EGFPsyn-mutant	Used for amplifying the CsDR, AKR1C4 and EGFPsyn-mutant expression cassettes	This study
		d-PFY1p-R	cgctgccgttcgcttgggacatcctaggagacgttactttgtttatatat
		Seq-d191LA-F	agtcctgggtaacggtaacaaca	Sequencing primers used for plasmid pUC19-191-CsSDR-AKR1C4-EGFPsyn-mutant verification
		Seq-CsSDR-F	cagccaaacacttgaccaaa
		Seq-CCW12-F	cagtattgcgataatgggagtc
		Seq-AKR1C4-F	gttgctcactctgccttggg
		Seq-EGFP*-F	tcaggcaataaaacaggacc
pRS426-GAL1p-TDH2t-G418r	Derived from pRS426-HXT7p-FBA1t-G418r by replacing the fragment between EcoRI and PmeI sites with the GAL1p and TDH2t sequence.	S-GAL1p-F	gtatcgataagcttgatatccggattagaagccgccg	Used for plasmid pRS426-GAL1p-TDH2t-G418r construction	Saccharomyces cerevisiae SC62 gDNA	Used for amplifying the promoter of gal1 gene	This study
		S-GAL1p-R	agtaacttaaggagttaaatgaattcctccttgacgttaaagtatagaggt
		S-TDH2t-F	tatactttaacgtcaaggaggaattcatttaactccttaagttactttaatgatttagtt		Saccharomyces cerevisiae SC62 gDNA	Used for amplifying the terminater of tdh2 gene	This study
		S-TDH2t-R	atcaattaatttgaattaacgtttaaacgcgaaaagccaattagtgtg
		Seq-LacZ-F	tgctgcaaggcgattaagttgg	Sequencing primer used for plasmid pRS426-GAL1p-TDH2t-G418r verification
pRS426-GAL1p-BsAT-TDH2t-G418r	Derived from pRS426-GAL1p-TDH2t-G418r by integrating the bsat gene in the EcoRI site.	GAL1-BsAT-F	acctctatactttaacgtcaaggagatggaagttagaactatctctacag	Used for plasmid pRS426-GAL1p-BsAT-TDH2t-G418r construction	pRS426-HXT7p-BsAT-FBA1t-G418r	Used for amplifying the bsat gene sequence	This study
		GAL1-BsAT-R	attaaagtaacttaaggagttaaatttaaatagatggattcaaagaagcataag
		Seq-GAL1p-F	cagtttgtattacttcttattcaa	Sequencing primers used for plasmid pRS426-GAL1p-BsAT-TDH2t-G418r verification
		Seq-TDH2t-R	gaatccctgaggaatcttt
pRS426-ADH2p-PGK1t-HXT7p-CYP512W6-FBA1t-G418r	Derived from pRS426-HXT7p-CYP512W6-FBA1t-G418r by integrating the ADH2p and PGK1t sequence in the EcoRI site.	D-PGK1t-F	gacggtatcgataagcttgatatcgcaggaagaatacactatactgg	Used for plasmid pRS426-ADH2p-PGK1t-HXT7p-CYP512W6-FBA1t-G418r construction	pRS425-TEF1p-PGK1t-Hygr	Used for amplifying the terminater of pgk1 gene	Lan, X., et al. (2019)2
		D-PGK1t-R	taactatatcgtaatacacagtttaaacattgaattgaattgaaatcgat
		D-ADH2p-F	attcaattcaatgtttaaactgtgtattacgatatagttaatagttg		Saccharomyces cerevisiae SC62 gDNA	Used for amplifying the promoter of adh2 gene	This study
		D-ADH2p-R	ctacgagaagtgggctgcaggaattggcaaaacgtaggggca
		M13F	-	Sequencing primer used for plasmid pRS426-ADH2p-PGK1t-HXT7p-CYP512W6-FBA1t-G418r verification
pRS426-ADH2p-PGK1t-HXT7p-CYP512W6-FBA1t-GAL1p-TDH2t-G418r	Derived from pRS426-ADH2p-PGK1t-HXT7p-CYP512W6-FBA1t-G418r by integrating the ADH2p and PGK1t sequence in the NotI site.	D-GAL1p-F	gggttggatccactagttctagagccggattagaagccgcc	Used for plasmid pRS426-ADH2p-PGK1t-HXT7p-CYP512W6-FBA1t-GAL1p-TDH2t-G418r construction	Saccharomyces cerevisiae SC62 gDNA	Used for amplifying the promoter of gal1 gene	This study
		D-GAL1p-R	agtaacttaaggagttaaatgaattcctccttgacgttaaagtatagag
		D-TDH2t-F	ttaacgtcaaggaggaattcatttaactccttaagttactttaatga		Saccharomyces cerevisiae SC62 gDNA	Used for amplifying the terminater of tdh2 gene	This study
		D-TDH2t-R	ctggagctccaccgcggtggcggccgcgaaaagccaattagtgtga
		M13R	-	Sequencing primer used for plasmid pRS426-ADH2p-PGK1t-HXT7p-CYP512W6-FBA1t-GAL1p-TDH2t-G418r verification
pRS426-ADH2p-BsAT-PGK1t-HXT7p-CYP512W6-FBA1t-GAL1p-TDH2t-G418r	Derived from pRS426-ADH2p-PGK1t-HXT7p-CYP512W6-FBA1t-GAL1p-TDH2t-G418r by integrating the bsat gene in the PmeI site.	ADH2-BsAT-F	tctatcgatttcaattcaattcaatttaaatagatggattcaaagaagcataag	Used for plasmid pRS426-ADH2p-BsAT-PGK1t-HXT7p-CYP512W6-FBA1t-GAL1p-TDH2t-G418r construction	pRS426-HXT7p-BsAT-FBA1t-G418r	Used for amplifying the bsat gene sequence	This study
		ADH2-BsAT-R	actattaactatatcgtaatacacaatggaagttagaactatctctacag
		Seq-ADH2p-F	gagtgccagtagcgacttt	Sequencing primers used for plasmid pRS426-ADH2p-BsAT-PGK1t-HXT7p-CYP512W6-FBA1t-GAL1p-TDH2t-G418r verification
		Seq-PGK1t-R	gcataaaggcattaaaagag
pRS426-ADH2p-BsAT-PGK1t-HXT7p-CYP512W6-FBA1t-GAL1p-GlAT-TDH2t-G418r	Derived from pRS426-ADH2p-BsAT-PGK1t-HXT7p-CYP512W6-FBA1t-GAL1p-TDH2t-G418r by integrating the glat gene in the EcoRI site.	GAL1-GlAT-F	acctctatactttaacgtcaaggagatgaattactcggcatcatc	Used for plasmid pRS426-ADH2p-BsAT-PGK1t-HXT7p-CYP512W6-FBA1t-GAL1p-GlAT-TDH2t-G418r construction	pRS426-HXT7p-GlAT-FBA1t-G48r	Used for amplifying the glat gene sequence	This study
		GAL1-GlAT-R	attaaagtaacttaaggagttaaattcataaggacgccttcatca
		Seq-GAL1p-F	aatggaaaagctgcataac	Sequencing primers used for plasmid pRS426-ADH2p-BsAT-PGK1t-HXT7p-CYP512W6-FBA1t-GAL1p-GlAT-TDH2t-G418r verification
		Seq-TDH2t-R	gaatccctgaggaatcttt
pRS426-ADH2p-GlAT-PGK1t-HXT7p-CYP512W6-FBA1t-GAL1p-TDH2t-G418r	Derived from pRS426-ADH2p-PGK1t-HXT7p-CYP512W6-FBA1t-GAL1p-TDH2t-G418r by integrating the glat gene in the PmeI site.	ADH2-GlAT-F	tctatcgatttcaattcaattcaattcataaggacgccttcatca	Used for plasmid pRS426-ADH2p-GlAT-PGK1t-HXT7p-CYP512W6-FBA1t-GAL1p-TDH2t-G418r construction	pRS426-HXT7p-GlAT-FBA1t-G48r	Used for amplifying the glat gene sequence	This study
		ADH2-GlAT-R	actattaactatatcgtaatacacaatgaattactcggcatcatc
		Seq-ADH2p-F	gagtgccagtagcgacttt	Sequencing primers used for plasmid pRS426-ADH2p-PGK1t-HXT7p-CYP512W6-FBA1t-GAL1p-TDH2t-G418r verification
		Seq-PGK1t-R	gcataaaggcattaaaagag
pRS426-ADH2p-GlAT-PGK1t-HXT7p-CYP512W6-FBA1t-GAL1p-BsAT-TDH2t-G418r	Derived from pRS426-ADH2p-GlAT-PGK1t-HXT7p-CYP512W6-FBA1t-GAL1p-TDH2t-G418r by integrating the bsat gene in the EcoRI site.	GAL1-BsAT-F	acctctatactttaacgtcaaggagatggaagttagaactatctctacag	Used for plasmid pRS426-ADH2p-GlAT-PGK1t-HXT7p-CYP512W6-FBA1t-GAL1p-BsAT-TDH2t-G418r construction	pRS426-HXT7p-BsAT-FBA1t-G418r	Used for amplifying the bsat gene sequence	This study
		GAL1-BsAT-R	attaaagtaacttaaggagttaaatttaaatagatggattcaaagaagcataag
		Seq-GAL1p-F	aatggaaaagctgcataac	Sequencing primers used for plasmid pRS426-ADH2p-GlAT-PGK1t-HXT7p-CYP512W6-FBA1t-GAL1p-BsAT-TDH2t-G418r verification
		Seq-TDH2t-R	gaatccctgaggaatcttt
Scheme for strains construction
Strains	Description	Reference or source
E. coli DH5α	General cloning host	Tsingke, China
E. coli TOP10	General cloning host	Tsingke, China
E. coli BL21	General protein expression host	Tsingke, China
BJ5464	MATα ura3-52 his3-Δ200 leu2-Δ1 trp1 pep4::HIS3 prb1 Δ1.6R can1 GAL	Lab stock
INVSc1	MATa his3Δ1 leu2 trp1-289 ura3-52	Lab stock
BY4741	MATa his3Δ1 leu2Δ0 met15Δ0 ura3Δ0	Lab stock
YL-T3	BY4742, Δtrp1, δDNA:: PPGK1‐tHMG1‐TADH1‐PTEF1‐LYS2‐TCYC1, TRP:: HIS‐PPGK1-ERG20‐TADH1‐PTEF1‐ERG9‐TCYC1‐PTDH3‐ERG1‐TTPL1	Lan, X., et al. (2019)2
SC62	YL-T3-rDNA::eGFP-TRP1-CYP5150L8-iGLCPR	Yuan, W., et al. (2022)1
SC62-CYP512W2-r	SC62 harboring plasmid pRS425-HXT7p-CYP512W2-FBA1t-Hygr	Yuan, W., et al. (2022)1
SC62-CK-r-CYP512W2-r	SC62 harboring plasmids pRS426-HXT7p-FBA1t-G418r and pRS425-HXT7p-CYP512W2-FBA1t-Hygr	This study
SC62-Oxidase(s)-r-CYP512W2-r	SC62 harboring plasmids pRS426-HXT7p-Oxidase(s)-FBA1t-G418r and pRS425-HXT7p-CYP512W2-FBA1t-Hygr	This study
BJ5464-CK-r	BJ5464 harboring plasmid pRS426-HXT7p-FBA1t-G418r	This study
BJ5464-Reductase(s)-r	BJ5464 harboring plasmid pRS426-HXT7p-Reductase(s)-FBA1t-G418r	This study
SC62-AfuSDR-AKR1C2-CYP512W2-r	SC62 harboring plasmidspRS425-TDH3p-AfuSDR-ADH2t-TEF1p-AKR1C4-PGK1t-HXT7p-CYP512W2-FBA1t-Hygr	This study
SC62-AfuSDR-AKR1C4-CYP512W2-r	SC62 harboring plasmids pRS425-TDH3p-AfuSDR-ADH2t-TEF1p-AKR1C4-PGK1t-HXT7p-CYP512W2-FBA1t-Hygr	This study
SC62-AfuSDR-FusC1-CYP512W2-r	SC62 harboring plasmids pRS425-TDH3p-AfuSDR-ADH2t-TEF1p-FusC1-PGK1t-HXT7p-CYP512W2-FBA1t-Hygr	This study
SC62-CsSDR-AKR1C2-CYP512W2-r	SC62 harboring plasmids pRS425-TDH3p-CsSDR-ADH2t-TEF1p-AKR1C2-PGK1t-HXT7p-CYP512W2-FBA1t-Hygr	This study
SC62-CsSDR-AKR1C4-CYP512W2-r	SC62 harboring plasmids pRS425-TDH3p-CsSDR-ADH2t-TEF1p-AKR1C4-PGK1t-HXT7p-CYP512W2-FBA1t-Hygr	This study
SC62-CsSDR-FusC1-CYP512W2-r	SC62 harboring plasmids pRS425-TDH3p-CsSDR-ADH2t-TEF1p-FusC1-PGK1t-HXT7p-CYP512W2-FBA1t-Hygr	This study
SC62-CYP512A2-r	SC62 harboring plasmid pRS425-HXT7p-CYP512A2-FBA1t-Hygr	This study
SC62-CsSDR-AKR1C4-CYP512A2-r	SC62 harboring plasmids pRS425-TDH3p-CsSDR-ADH2t-TEF1p-AKR1C4-PGK1t-HXT7p-CYP512A2-FBA1t-Hygr.	This study
SC62-CsSDR-AKR1C4-r	SC62 harboring plasmids pRS425-TDH3p-CsSDR-ADH2t-TEF1p-AKR1C4-PGK1t-Hygr	This study
SC62-CYP(s)-r-CYP512W2-r	SC62 harboring plasmids pRS426-CYP(s)-G418r and pRS425-HXT7p-CYP512W2-FBA1t-Hygr	This study
SC62-CYP(s)-r-CsSDR-AKR1C4-CYP512W2-r	SC62 harboring plasmids pRS426-CYP(s)-G418r and pRS425-TDH3p-CsSDR-ADH2t-TEF1p-AKR1C4-PGK1t-HXT7p-CYP512W2-FBA1t-Hygr	This study
SC62-CYP512W6-r	SC62 harboring plasmids pRS426-CYP512W6-G418r	This study
SC62-Mutant-r-CYP512W2-r	SC62 harboring plasmids pRS426-CYP512W6mutant-G418r and pRS425-HXT7p-CYP512W2-FBA1t-Hygr	This study
iGLCPR-r	YL-T3 harboring plasmid pRS425-iGLCPR-Hygr.	Yuan, W., et al. (2022)1
CK-r-iGLCPR-r	YL-T3 harboring plasmids pRS426-HXT7p-FBA1t-G418r and pRS425-iGLCPR-Hygr	This study
CYP512W6-r-iGLCPR-r	YL-T3 harboring plasmids pRS426-HXT7p-CYP512W6-FBA1t-G418r and pRS425-iGLCPR-Hygr	This study
SC62-AT(s)-r-CYP512W2-r	SC62 harboring plasmids pRS426-AT(s)-G418r and pRS425-HXT7p-CYP512W2-FBA1t-Hygr	This study
SC62-AT(s)-r-CsSDR-AKR1C4-CYP512W2-r	SC62 harboring plasmids pRS426-AT(s)-G418r and pRS425-TDH3p-CsSDR-ADH2t-TEF1p-AKR1C4-PGK1t-HXT7p-CYP512W2-FBA1t-Hygr	This study
YL-T3-CK-r	YL-T3 harboring plasmid pRS426-HXT7p-FBA1t-G418r.	This study
YL-T3-GlAT-r	YL-T3 harboring plasmid pRS426-HXT7p-GlAT-FBA1t-G418r	This study
BJ5464-GlAT/Mutant-r	BJ5464 harboring plasmid pRS426-HXT7p-GlATWT/muatnt-FBA1t-G418r	This study
BL21-CK-r	BL21 harboring plasmid pET28a-T7p-T7t	This study
BL21-BsAT-r	BL21 harboring plasmid pET28a-T7p-BsAT-T7t	This study
SC62-GlAT-BsAT-r-CYP512W2-r	SC62 harboring plasmids pRS426-HXT7p-GlAT-FBA1t-TPI1p-BsAT-ADH1t-G418r and pRS425-HXT7p-CYP512W2-FBA1t-Hygr	This study
SC62-GlAT-BsAT-r-CsSDR-AKR1C4-CYP512W2-r	SC62 harboring plasmids pRS426-HXT7p-GlAT-FBA1t-TPI1p-BsAT-ADH1t-G418r and pRS425-TDH3p-CsSDR-ADH2t-TEF1p-AKR1C4-PGK1t-HXT7p-CYP512W2-FBA1t-Hygr	This study
SC62-GlAT-BsAT-CYP512W6-r-CsSDR-AKR1C4-CYP512W2-r	SC62 harboring plasmids pRS426-PYK1p-GlAT-TDH2t-TPI1p-BsAT-ADH1t-HXT7p-CYP512W6-FBA1t-G418r and pRS425-TDH3p-CsSDR-ADH2t-TEF1p-AKR1C4-PGK1t-HXT7p-CYP512W2-FBA1t-Hygr	This study
SC62-BsAT-CYP512W6-r-CsSDR-AKR1C4-CYP512W2-r	SC62 harboring plasmids pRS426-TEF1p-BsAT-PGK1t-HXT7p-CYP512W6-FBA1t-G418r and pRS425-HXT7p-CYP512W2-FBA1t-TDH3p-CsSDR-ADH2t-TEF1p-AKR1C4-PGK1t-Hygr	This study
SC62-H1::CYP512W2	SC62 integrates HXT7p-CYP512W2-FBA1t expression cassette at the H1 site via CRISPR-Cas9	This study
SC62-H2::CYP512W2	SC62 integrates HXT7p-CYP512W2-FBA1t expression cassette at the H2 site via CRISPR-Cas9	This study
YL-T3-RFP	YL-T3 harboring plasmid pRS424-TDH3p-RFP-ADH2t	Lab stock
SC27	SC62 integrated with TEF2p-CYP512W2I108A-ADH2t and TPI1p-RFP-TDH2t expression cassettes in the EGFP-309 bp site. After FACS screening and fermentaton verification, the strain with the highest GA-Jb production was obtained.	This study
SC27*	SC27 without the CRIPSR plasmid	This study
SC3	SC27 integrated with COX12p-CsSDR-ENO2t, CCW12p-AKR1C4-PDC1t and PFY1p-EGFPsyn-mutant-GPM1t expression cassettes in the RFP-191 bp site. After FACS screening and fermentaton verification, the strain with the highest GA-Ja production was obtained.	This study
SC3*	SC3 without the CRIPSR plasmid	This study
SC1	SC27 integrated with URA3p-CYP512W6-PYK1t, COX12p-CsSDR-ENO2t, CCW12p-AKR1C4-PDC1t and PFY1p-EGFPsyn-mutant-GPM1t expression cassettes in the RFP-191 bp site. After FACS screening and fermentaton verification, the strain with the highest TLTOA production was obtained.	This study
SC1*	SC1 without the CRIPSR plasmid	This study
SC1-BsAT-r	SC1* harboring plasmid pRS426-HXT7p-BsAT-PGK1t-G418r	This study
SC1-PGAL1BsAT-r	SC1* harboring plasmid pRS426-GAL1p-BsAT-ADH2t-G418r	This study
SC27-GlAT-BsAT-CYP512W6-r	SC27* harboring plasmid pRS426-PYK1p-GlAT-TDH2t-TPI1p-BsAT-ADH1t-HXT7p-CYP512W6-FBA1t-G418r	This study
SC27-PADH2BsAT-CYP512W6-PGAL1GlAT-r	SC27* harboring plasmid pRS426-ADH2p-BsAT-PGK1t-HXT7p-CYP512W6-FBA1t-GAL1p-GlAT-TDH2t-G418r	This study
SC27-PADH2GlAT-CYP512W6-PGAL1BsAT-r	SC27* harboring plasmid pRS426-ADH2p-GlAT-PGK1t-HXT7p-CYP512W6-FBA1t-GAL1p-BsAT-TDH2t-G418r	This study
SC27-GlAT-BsAT-CYP512W6-r-CsSDR-AKR1C4-r	SC27* harboring plasmids pRS426-PYK1p-GlAT-TDH2t-TPI1p-BsAT-ADH1t-HXT7p-CYP512W6-FBA1t-G418r and pRS425-TDH3p-CsSDR-ADH2t-TEF1p-AKR1C4-PGK1t-Hygr	This study
SC27-PADH2BsAT-CYP512W6-PGAL1GlAT-r-CsSDR-AKR1C4-r	SC27* harboring plasmids pRS426-ADH2p-BsAT-PGK1t-HXT7p-CYP512W6-FBA1t-GAL1p-GlAT-TDH2t-G418r and pRS425-TDH3p-CsSDR-ADH2t-TEF1p-AKR1C4-PGK1t-Hygr	This study
SC27-PADH2GlAT-CYP512W6-PGAL1BsAT-r-CsSDR-AKR1C4-r	SC27* harboring plasmids pRS426-ADH2p-GlAT-PGK1t-HXT7p-CYP512W6-FBA1t-GAL1p-BsAT-TDH2t-G418r and pRS425-TDH3p-CsSDR-ADH2t-TEF1p-AKR1C4-PGK1t-Hygr	This study
a F, forword primer; R, reverse primer; Seq, primer used for secquencing confirmation. Underlined sequences, recognition sites of endonuclease.
Reference：
1. Yuan, W. et al. Biosynthesis of mushroom-derived type II ganoderic acids by engineered yeast. Nat. Commun. 13, 7740 (2022).
2. Lan, X., Yuan, W., Wang, M. & Xiao, H. Efficient biosynthesis of antitumor ganoderic acid HLDOA using a dual tunable system for optimizing the expression of CYP5150L8 and a Ganoderma P450 reductase. Biotechnol. Bioeng. 116, 3301–3311 (2019).
3. Luo, Y. et al. Rational engineering of a membrane-anchored promiscuous Cytochrome P450 for the efficient biosynthesis of valuable ganoderic acids. ACS Catal. 13, 15673–15681 (2023).
