# Supplementary material for: Decoding and reprogramming of the biosynthetic networks of mushroom-derived bioactive type II ganoderic acids in yeast
Source: Cell Discov. 2025 Jul 8;11:61. doi: 10.1038/s41421-025-00812-1 (PMC12234687; doi:10.1038/s41421-025-00812-1)
Supplement: Supplementary file 7 — Supplementary Table S8 [file 41421_2025_812_MOESM7_ESM.xlsx]

## Sheet: Sheet1
Supplementary Table S8. 13C-NMR and 1H-NMR data of compounds
(1) GA-TR				(2) GA-Ja				(6) 3α,15α,22β-Trihydroxylanosta-7,9(11),24-trien-26-oic acid				(7) GA-T2				(8) 3α,22β-Dihydroxylanosta-7,9(11),24-trien-26-oic acid				(9) 3α-Acetoxy-22β-hydroxylanosta-7,9(11),24-trien-26-oic acid				(10) 3β,15α,22β-Trihydroxylanosta-7,9(11),24-trien-26-oic acid				(12) 3β,22β-Drihydroxylanosta-8,24-dien-26-oic acid				(14) GA-TN				(26) GA-Mf
C position	13C NMR (ppm)	1H NMR (δppm, J, N)		C position	13C NMR (ppm)	1H NMR (δppm, J, N)		C position	13C NMR (ppm)	1H NMR (δppm, J, N)		C position	13C NMR (ppm)	1H NMR (δppm, J, N)		C position	13C NMR (ppm)	1H NMR (δppm, J, N)		C position	13C NMR (ppm)	1H NMR (δppm, J, N)		C position	13C NMR (ppm)	1H NMR (δppm, J, N)		C position	13C NMR (ppm)	1H NMR (δppm, J, N)		C position	13C NMR (ppm)	1H NMR (δppm, J, N)		C position	13C NMR (ppm)	1H NMR (δppm, J, N)
1	36.62	(1.76m, 2.28m, 2H)		1	31.26	(1.68m, 1.81m, 2H)		1	31.25	(1.69d, J = 6.5 Hz, 1.81d, J = 3.6 Hz, 2H)		1	31.81	(1.66td, J = 13.6, 3.6 Hz, 1.77dt, J = 13.0, 3.5 Hz, 2H)		1	31.24	(1.29m, 1.69m, 2H)		1	31.78	(1.68m, 1.78dt, J = 13.0, 3.5 Hz, 2H)		1	37.19	(1.42td, J = 14.5, 13.8, 5.4 Hz, 2.03m, 2H)		1	37.02	(1.23m, 1.76dt, J = 13.1, 3.4 Hz, 2H)		1	35.69	(1.44m, 1.99dt, J = 13.0, 3.3 Hz, 2H)		1	31.81	(1.66m, 1.76m, 2H)
2	34.82	(2.36m, 2.77td, J = 14.6, 5.9 Hz, 2H)		2	26.72	(1.64m, 2.00m, 2H)		2	26.71	(1.65m, 2.00m, 2H)		2	24.15	(1.71m, 2.01m, 2H)		2	26.72	(1.66m, 2.02m, 2H)		2	23.95	(1.71m, 2.02m, 2H)		2	28.51	1.69 (m, 2H)		2	28.53	(1.62m, 1.66d, J = 6.0 Hz, 2H)		2	27.74	(1.65m, 1.72m, 2H)		2	24.15	(1.72m, 1.99m, 2H)
3	216.73	-		3	76.78	3.38 (m, 1H)		3	76.78	3.38 (t, J = 2.8 Hz, 1H)		3	79.72	4.65 (t, J = 2.8 Hz, 1H)		3	76.85	3.38 (m, 1H)		3	79.78	4.66 (t, J = 2.7 Hz, 1H)		3	79.62	3.17 (dt, J = 10.8, 6.3 Hz, 1H)		3	79.7	3.15 (dd, J = 10.6, 5.9 Hz, 1H)		3	78.91	3.25 (dd, J = 11.6, 4.2 Hz, 1H)		3	79.7	4.65 (t, J = 2.7 Hz, 1H)
4	47.44	-		4	38.38	-		4	38.37	-		4	37.62	-		4	38.51	-		4	37.64	-		4	39.79	-		4	40.01	-		4	38.67	-		4	37.61	-
5	50.51	1.55 (dd, J = 11.7, 3.7 Hz, 1H)		5	44.32	1.56 (m, 1H)		5	44.3	1.57 (dd, J = 10.8, 5.1 Hz, 1H)		5	45.56	1.53 (dd, J = 11.2, 4.8 Hz, 1H)		5	44.45	1.57 (dd, J = 10.4, 5.6 Hz, 1H)		5	45.69	1.53 (m, 1H)		5	50.62	1.08 (dd, J = 11.9, 3.8 Hz, 1H)		5	52	1.05 (dd, J = 12.7, 2.2 Hz, 1H)		5	48.82	1.09 (dd, J = 11.8, 3.8 Hz, 1H)		5	45.55	1.53 (dd, J = 11.2, 4.9 Hz, 1H)
6	23.61	(2.12d, J = 8.5 Hz, 2.18d, J = 12.3 Hz, 2H)		6	24.01	2.06 (m, 2H)		6	24	2.06 (m, 2H)		6	23.87	2.08 (m, 2H)		6	24.1	2.05 (m, 2H)		6	24.14	2.07 (m, 2H)		6	24.06	(2.07m, 2.15m, 2H)		6	19.48	(1.55m, 1.72m, 2H)		6	22.98	(2.03m, 2.11m, 2H)		6	23.86	(1.30m, 2.08m, 2H)
7	121.15	5.90 (d, J = 6.9 Hz, 1H)		7	122.69	5.90 (m, 1H)		7	122.63	5.91 (dt, J = 4.7, 2.1 Hz, 1H)		7	122.34	5.92 (d, J = 5.5 Hz, 1H)		7	121.67	5.51 (m, 1H)		7	121.37	5.52 (t, J = 4.5 Hz, 1H)		7	122.61	5.91 (d, J = 6.7 Hz, 1H)		7	27.71	2.07 (m, 2H)		7	121.41	5.49 (d, J = 6.6 Hz, 1H)		7	122.39	5.91 (d, J = 6.1 Hz, 1H)
8	140.94	-		8	142.4	-		8	142.41	-		8	142.5	-		8	144.02	-		8	144.05	-		8	142.4	-		8	135.72	-		8	140.16	-		8	142.47	-
9	144.74	-		9	147.95	-		9	147.94	-		9	147.54	-		9	147.73	-		9	147.31	-		9	147.73	-		9	136.07	-		9	145.94	-		9	147.53	-
10	37.26	-		10	38.56	-		10	38.55	-		10	38.54	-		10	38.41	-		10	38.48	-		10	38.64	-		10	38.25	-		10	37.43	-		10	38.54	-
11	116.93	5.39 (d, J = 6.3 Hz, 1H)		11	116.65	5.36 (d, J = 6.4 Hz, 1H)		11	116.68	5.36 (dd, J = 5.3, 3.1 Hz, 1H)		11	117	5.37 (d, J = 6.4 Hz, 1H)		11	117.05	5.39 (d, J = 6.4 Hz, 1H)		11	117.35	5.40 (dd, J = 6.6, 2.0 Hz, 1H)		11	117.11	5.35 (d, J = 6.4 Hz, 1H)		11	22.12	2.07 (m, 2H)		11	115.9	5.32 (d, J = 6.4 Hz, 1H)		11	116.94	5.37 (d, J = 6.8 Hz, 1H)
12	38.47	(2.09m, 2.32d, J = 19.2 Hz, 2H)		12	39.74	(2.08d, J = 12.6 Hz, 2.33dd, J = 17.6, 2H)		12	39.8	(2.07m, 2.35m, 2H)		12	39.75	(2.08d, J = 7.1 Hz, 2.36d, J = 17.5 Hz, 2H)		12	39.18	(2.13d, J = 6.5 Hz, 2.29m, 2H)		12	39.12	(2.13dd, J = 17.8, 6.8 Hz, 2.28m, 2H)		12	39.81	(2.07m, 2.34d, J = 17.6 Hz, 2H)		12	32.42	(1.72m, 1.81m, 2H)		12	37.98	(2.07m, 2.31m, 2H)		12	39.68	(2.10m, 2.34m, 2H)
13	44.35	-		13	45.56	-		13	45.38	-		13	45.37	-		13	44.86	-		13	44.85	-		13	45.32	-		13	45.61	-		13	44.08	-		13	45.54	-
14	51.94	-		14	53.36	-		14	53.41	-		14	53.38	-		14	51.72	-		14	51.68	-		14	53.29	-		14	51.13	-		14	51.29	-		14	53.31	-
15	74.57	4.30 (dd, J = 9.7, 5.9 Hz, 1H)		15	75.24	4.22 (ddd, J = 8.9, 6.0, 2.1 Hz, 1H)		15	75.24	4.23 (m, 1H)		15	75.23	4.24 (dd, J = 9.5, 6.1 Hz, 1H)		15	32.67	(1.44m, 1.67m, 2H)		15	32.66	(1.46m, 1.68m, 2H)		15	75.17	4.23 (dd, J = 9.6, 6.3 Hz, 1H)		15	31.97	(1.22m, 1.67m, 2H)		15	77.37	5.07 (m, 1H)		15	75.2	4.23 (dd, J = 9.7, 6.0 Hz, 1H)
16	40.05	(1.74m, 1.97m, 2H)		16	40.47	(1.81m, 1.90m, 2H)		16	39.87	1.88 (m, 2H)		16	39.89	1.90 (m, 2H)		16	28.34	(1.35m, 2.09m, 2H)		16	28.33	(1.35m, 2.10m, 2H)		16	39.85	1.88 (m, 2H)		16	28.68	(1.33m, 2.03m, 2H)		16	37.02	(1.71m, 2.12m, 2H)		16	40.48	(1.82m, 1.91m, 2H)
17	48.83	1.68 (m, 1H)		17	50.12	1.68 (m, 1H)		17	46.42	6.90 (m, 1H)		17	46.43	2.09 (m, 1H)		17	48.54	2.03 (m, 1H)		17	48.52	2.04 (m, 1H)		17	46.43	2.08 (m, 1H)		17	48.06	1.95 (m, 1H)		17	48.85	1.69 (m, 1H)		17	50.11	1.69 (m, 1H)
18	16	0.64 (s, 3H)		18	16.59	0.66 (s, 3H)		18	16.51	0.65 (s, 3H)		18	16.52	0.65 (s, 3H)		18	16.24	0.61 (s, 3H)		18	16.23	0.62 (s, 3H)		18	16.52	0.64 (s, 3H)		18	16.29	0.74 (s, 3H)		18	15.95	0.66 (s, 3H)		18	16.61	0.66 (s, 3H)
19	22.18	1.20 (s, 3H)		19	23.36	1.02 (s, 3H)		19	23.36	1.02 (s, 3H)		19	23.19	1.04 (s, 3H)		19	23.28	1.02 (s, 3H)		19	22.89	1.05 (s, 3H)		19	23.41	1.00 (s, 3H)		19	19.67	1.01 (s, 3H)		19	22.83	0.97 (s, 3H)		19	23.2	1.04 (s, 3H)
20	35.89	1.39 (m, 1H)		20	37.25	1.40 (m, 1H)		20	42.28	1.37 (m, 1H)		20	42.27	1.38 (m, 1H)		20	42.44	1.44 (m, 1H)		20	42.44	1.44 (m, 1H)		20	42.2	1.38 (m, 1H)		20	42.58	1.43 (dq, J = 13.5, 7.2, 6.6 Hz, 1H)		20	35.95	1.41 (m, 1H)		20	37.24	1.41 (m, 1H)
21	18.27	0.92 (d, J = 6.6 Hz, 3H)		21	28.98	0.94 (d, J = 2.0 Hz, 3H)		21	12.21	0.90 (d, J = 6.8 Hz, 3H)		21	12.22	0.90 (d, J = 7.0 Hz, 3H)		21	12.15	0.93 (d, J = 6.8 Hz, 3H)		21	12.17	0.93 (d, J = 6.7 Hz, 3H)		21	12.21	0.89 (d, J = 6.7 Hz, 3H)		21	12.34	0.93 (d, J = 6.5 Hz, 3H)		21	18.18	0.92 (d, J = 6.5 Hz, 3H)		21	18.89	0.95 (d, J = 6.5 Hz, 3H)
22	34.71	(1.18m, 1.53m, 2H)		22	36.11	(1.18m, 1.55m, 2H)		22	73.39	3.74 (ddd, J = 7.8, 5.7, 1.5 Hz, 1H)		22	73.39	3.74 (ddd, J = 7.7, 5.7, 1.5 Hz, 1H)		22	73.44	3.79 (m, 1H)		22	73.41	3.80 (ddd, J = 7.8, 5.8, 1.5 Hz, 1H)		22	73.4	3.74 (m, 1H)		22	73.48	3.78 (m, 1H)		22	34.64	(1.14m, 1.52m, 2H)		22	36.12	(1.19m, 1.55m, 2H)
23	25.83	(2.10m, 2.27m, 2H)		23	26.58	(2.15m, 2.26m, 2H)		23	35.79	(2.28m, 2.42m, 2H)		23	35.79	(2.28ddd, J = 14.6, 8.0, 5.9 Hz, 2.42dt, J = 15.0, 7.5 Hz, 2H)		23	35.84	(2.28m, 2.43dt, J = 15.0, 7.5 Hz, 2H)		23	35.83	(2.29m, 2.43m, 2H)		23	35.77	(2.28dt, J = 14.7, 6.9 Hz, 2.42dt, J = 14.8, 7.5 Hz, 2H)		23	35.82	(2.28dt, J = 14.6, 6.9 Hz, 2.42dt, J = 15.0, 7.4 Hz, 2H)		23	25.94	(2.09m, 2.23m, 2H)		23	26.58	(2.14m, 2.26m, 2H)
24	144.98	6.86 (t, J = 7.5 Hz, 1H)		24	144.18	6.77 (t, J = 7.6 Hz, 1H)		24	141.12	6.83 (ddt, J = 8.1, 6.7, 1.5 Hz, 1H)		24	141.06	6.83 (td, J = 7.4, 6.7, 1.6 Hz, 1H)		24	140.97	6.82 (m, 1H)		24	141.12	6.83 (ddt, J = 8.2, 6.7, 1.5 Hz, 1H)		24	140.43	6.80 (t, J = 7.4 Hz, 1H)		24	140.57	6.80 (t, J = 7.4 Hz, 1H)		24	145.14	6.86 (m, 1H)		24	143.92	6.76 (m, 1H)
25	126.66	-		25	128.87	-		25	130.06	-		25	130.12	-		25	130.24	-		25	130.1	-		25	130.64	-		25	130.59	-		25	126.74	-		25	129.07	-
26	171.01	-		26	171.86	-		26	171.55	-		26	171.59	-		26	171.85	-		26	171.68	-		26	172.12	-		26	172.18	-		26	172.5	-		26	172.03	-
27	12.13	1.85 (s, 3H)		27	12.47	1.81 (s, 3H)		27	12.77	1.83 (d, J = 1.3 Hz, 3H)		27	12.78	1.83 (d, J = 1.4 Hz, 3H)		27	12.83	1.83 (s, 3H)		27	12.79	1.83 (d, J = 1.3 Hz, 3H)		27	12.92	1.83 (s, 3H)		27	12.9	1.83 (s, 3H)		27	12.02	1.83 (d, J = 1.4 Hz, 3H)		27	12.53	1.81 (d, J = 1.4 Hz, 3H)
28	25.41	1.09 (s, 3H)		28	23.43	0.95 (m, 3H)		28	28.98	0.96 (s, 3H)		28	22.9	1.02 (s, 3H)		28	28.99	0.95 (s, 3H)		28	28.37	0.89 (s, 3H)		28	28.87	0.99 (s, 3H)		28	28.65	0.98 (s, 3H)		28	28.16	1.01 (s, 3H)		28	28.37	0.89 (s, 3H)
29	22.46	1.13 (s, 3H)		29	18.87	0.95 (m, 3H)		29	23.42	0.94 (s, 3H)		29	28.37	0.89 (s, 3H)		29	23.42	0.94 (s, 3H)		29	23.11	1.02 (s, 3H)		29	16.55	0.87 (s, 3H)		29	16.19	0.80 (s, 3H)		29	15.81	0.88 (s, 3H)		29	22.91	1.02 (s, 3H)
30	17.02	0.94 (s, 3H)		30	17.99	0.94 (m, 3H)		30	18.05	0.97 (s, 3H)		30	18.18	0.99 (s, 3H)		30	26.28	0.95 (s, 3H)		30	26.37	0.97 (s, 3H)		30	18.02	0.96 (s, 3H)		30	24.77	0.94 (s, 3H)		30	18.38	1.01 (s, 3H)		30	18.12	0.97 (s, 3H)
												3-OCOCH3	172.65	-						3-OCOCH3	172.66	-										15-OCOCH3	171.24	-		3-OCOCH3	172.62	-
												3-OCOCH3	21.15	2.03 (s, 3H)						3-OCOCH3	21.15	2.03 (s, 3H)										15-OCOCH3	21.44	2.09 (s, 3H)		3-OCOCH3	21.16	2.03 (s, 3H)
